# Supplementary material for: Interaction with a reactive partner improves learning in contrast to passive guidance
Source: Sci Rep. 2022 Sep 22;12:15821. doi: 10.1038/s41598-022-18617-7 (PMC9499977; doi:10.1038/s41598-022-18617-7)
Supplement: Supplementary file 1 — Supplementary Information. [file 41598_2022_18617_MOESM1_ESM.csv]

	ID	Trial	Stiffness	Group	MAE	mae_sd	SPARC
1	1	1	0	CG	3.16354507249913	2.23653895604784	-16.1186486058961
2	1	10	0	CG	2.66495270407808	2.00775339905759	-14.7588589259006
3	1	11	0	CG	2.50279992680376	1.743530167138	-15.3275477804545
4	1	12	0	CG	2.51626143673754	1.8665611193442	-15.6882943457594
5	1	13	0	CG	2.29913607703032	1.66707049274167	-13.5026178293194
6	1	14	0	CG	2.38743607284768	1.71180385097624	-15.2587436737362
7	1	15	0	CG	2.22574185500174	1.69868958164244	-15.3583366810336
8	1	16	0	CG	2.37838176716626	1.74612903488681	-13.3525516317586
9	1	17	0	CG	2.50557572429418	2.05153635166408	-14.5996759031633
10	1	18	0	CG	2.5170453680725	1.95100277320318	-14.0195231885018
11	1	19	0	CG	2.41751255594284	1.75647869401125	-13.5629496173593
12	1	2	0	CG	2.84908805611711	1.9614968780609	-16.7177623270032
13	1	20	0	CG	2.30995876577205	1.83775526833389	-14.1297626254601
14	1	21	0	CG	2.35299503764378	1.78128629952815	-13.9357227693192
15	1	22	0	CG	2.21125150923667	1.57260364552492	-15.5467022520398
16	1	23	0	CG	3.45153807354479	2.37479372391731	-13.6792946797698
17	1	24	0	CG	2.43269939107703	1.96136721847789	-17.0212970521996
18	1	25	0	CG	3.56700506831649	2.46698447660331	-13.7127840047934
19	1	26	0	CG	1.8992627211572	1.61208113727746	-16.1877833829693
20	1	27	0	CG	2.97048014290694	2.1137685180258	-12.3117681805475
21	1	3	0	CG	2.50828964377832	1.73211603504959	-16.5464525910238
22	1	4	0	CG	2.38437577727431	1.73867865000093	-14.8583667855952
23	1	5	0	CG	2.57770660613454	1.85657158328838	-16.6593024219044
24	1	6	0	CG	2.55879583164866	1.65052075451091	-14.1769133119546
25	1	7	0	CG	2.52023304008365	1.74415076258465	-14.6709706671148
26	1	8	0	CG	2.60079272289996	1.96713062610444	-16.8281508620152
27	1	9	0	CG	2.50022774276751	1.77373247666968	-16.5689921723973
28	10	1	0.0297	HH	2.13580843882886	1.59330952966994	-12.6133113622741
29	10	10	0.0297	HH	2.27277338584873	1.75251950193813	-9.5234813731933
30	10	11	0.0297	HH	2.14659554339491	1.47777493582791	-9.57112549711797
31	10	12	0.0297	HH	2.40654083025444	1.92262375449283	-9.84728237666444
32	10	13	0.0297	HH	1.79648245869641	1.4311141931771	-10.5883451546221
33	10	14	0.0297	HH	1.79322139316835	1.42830328175499	-10.6012434145606
34	10	15	0.0297	HH	1.99031882920878	1.99989693141323	-10.3914201556724
35	10	16	0.0297	HH	2.01886095294528	1.67690041559321	-9.84436904962148
36	10	17	0.0297	HH	2.24228030289299	1.92949428639403	-8.60892998872217
37	10	18	0.0297	HH	1.98285219797839	1.54518439937242	-8.35795694347406
38	10	19	0.0297	HH	2.03870147054723	1.6237981905349	-7.72532865195727
39	10	2	0.0297	HH	1.5775230899268	1.14860649456334	-12.1743173792411
40	10	20	0.0297	HH	2.80814282258627	2.40132486620596	-7.81549282446855
41	10	21	0.0297	HH	2.32955498082956	2.12434636835074	-8.92503149991833
42	10	22	0.0297	HH	1.76583174346462	1.26908874244263	-9.36211777953047
43	10	23	0.0297	HH	2.90811899163472	2.17140036916667	-9.96253453441895
44	10	24	0.0297	HH	1.59283845067968	1.14126607046169	-10.885545508754
45	10	25	0.0297	HH	2.67704744440572	2.50116534222537	-11.2348288116628
46	10	26	0.0297	HH	1.82620540920181	1.32569065007135	-11.2638420798947
47	10	27	0.0297	HH	3.01130896863018	2.6939341916387	-11.7385981140066
48	10	3	0.0297	HH	2.12957494806553	2.14279186854026	-9.89615069667073
49	10	4	0.0297	HH	2.18545509306379	1.66281602286532	-10.7166837441314
50	10	5	0.0297	HH	2.13430286894388	1.64616863317273	-9.36902961648347
51	10	6	0.0297	HH	1.97666760996863	1.52023728364697	-9.29908066853696
52	10	7	0.0297	HH	2.50831818508191	2.00715145268329	-11.6944846501684
53	10	8	0.0297	HH	2.06420977936563	1.46042932048897	-9.76592614279285
54	10	9	0.0297	HH	2.89959925095852	2.60659152477043	-8.3904401579722
55	100	1	0.2967	HRb	3.02252251934472	2.38769940667576	-16.496754985755
56	100	10	0.2967	HRb	2.08596953049843	1.61709043617981	-13.2898077549674
57	100	11	0.2967	HRb	1.97938906796793	1.44783029638526	-12.9467678696227
58	100	12	0.2967	HRb	1.86635856779366	1.49692554094605	-12.3671237498435
59	100	13	0.2967	HRb	1.76924790170791	1.28817910270694	-12.4139666655254
60	100	14	0.2967	HRb	1.82334030951551	1.297005670901	-12.5794973912197
61	100	15	0.2967	HRb	1.75370776890903	1.3225457304628	-12.5526878110888
62	100	16	0.2967	HRb	1.94416411153712	1.46228780111605	-12.6521047225337
63	100	17	0.2967	HRb	1.60926419553852	1.17531989761986	-12.7328535254922
64	100	18	0.2967	HRb	1.63277471558034	1.25251495244048	-12.8013099138795
65	100	19	0.2967	HRb	1.6351273733008	1.25666178517844	-12.1823137467602
66	100	2	0.2967	HRb	1.96444525932381	1.50929844147827	-13.2104156233251
67	100	20	0.2967	HRb	1.75713229243639	1.23284747518052	-12.1644984104302
68	100	21	0.2967	HRb	2.12828270303242	1.66830186315162	-12.5235701160498
69	100	22	0.2967	HRb	2.84146758661555	2.78167412292151	-18.3455677134975
70	100	23	0.2967	HRb	3.21838325653538	2.46313649820526	-15.9950989951522
71	100	24	0.2967	HRb	1.9076881986755	1.42286594156346	-16.3365706530266
72	100	25	0.2967	HRb	3.27960661205995	2.39615842636206	-16.2340890414923
73	100	26	0.2967	HRb	1.83817334471941	1.41880265619664	-14.6149048711081
74	100	27	0.2967	HRb	2.64694503102126	1.97805235775507	-14.3122903219592
75	100	3	0.2967	HRb	2.0590955869641	1.47851626664745	-12.2526807894398
76	100	4	0.2967	HRb	1.92522508957825	1.36382919605447	-12.3723383616909
77	100	5	0.2967	HRb	1.93636453014988	1.42261409551194	-12.3930338571289
78	100	6	0.2967	HRb	1.97949831160683	1.44232940669366	-10.9325865380934
79	100	7	0.2967	HRb	2.17695945695364	1.75241112486757	-13.0296355605103
80	100	8	0.2967	HRb	1.83188657162774	1.36229316634498	-11.9920932430445
81	100	9	0.2967	HRb	2.35304041129313	1.86472065573588	-12.6218947341459
82	101	1	0.0052	HRg	3.15009524259324	2.07252068285611	-12.0798404209622
83	101	10	0.0052	HRg	1.70476860055769	1.21429897154648	-10.2270009935793
84	101	11	0.0052	HRg	1.75332213175322	1.30936690205147	-8.70650239499904
85	101	12	0.0052	HRg	1.56497161798536	1.14216092684323	-9.46312029898431
86	101	13	0.0052	HRg	1.74059521610317	1.30808706441221	-9.82995369929553
87	101	14	0.0052	HRg	1.70009996096201	1.13724320263701	-10.2419608251967
88	101	15	0.0052	HRg	1.99299915057511	1.44487208303546	-9.66897822597988
89	101	16	0.0052	HRg	1.53637830115023	1.06312901599863	-10.0893774214798
90	101	17	0.0052	HRg	1.67540392401534	1.17273268579311	-9.9863560412991
91	101	18	0.0052	HRg	1.63376700243987	1.0450033841687	-10.5968530113578
92	101	19	0.0052	HRg	1.79838248239805	1.36541651885752	-9.72390354177878
93	101	2	0.0052	HRg	2.096560905542	1.37662295585522	-10.9212863471916
94	101	20	0.0052	HRg	1.53763105716277	1.17223443267684	-9.31840569416641
95	101	21	0.0052	HRg	1.67454040432206	1.23158748026614	-10.1571556972154
96	101	22	0.0052	HRg	1.91661962809341	1.31741373475979	-11.2652337354153
97	101	23	0.0052	HRg	3.1278900794702	2.23224292014941	-10.4695417733968
98	101	26	0.0052	HRg	1.72403213140467	1.30837783822905	-10.1131974891613
99	101	27	0.0052	HRg	2.4195437960962	1.72189688986108	-9.05132627955997
100	101	3	0.0052	HRg	2.04248895817358	1.32034112810676	-11.9352534458748
101	101	4	0.0052	HRg	1.92088682781457	1.20674213696323	-11.5580451103043
102	101	5	0.0052	HRg	1.726995283374	1.07918116081128	-9.95713221257983
103	101	6	0.0052	HRg	1.69223792018125	1.18746415235835	-11.1961295939618
104	101	7	0.0052	HRg	1.59421084698501	1.11023266745065	-9.90594798768571
105	101	8	0.0052	HRg	2.13676419379575	2.3055489483735	-9.28550578220842
106	101	9	0.0052	HRg	1.55615270860927	1.14576347106337	-8.6838439894481
107	102	1	0.0052	HRg	3.65772620041826	2.3975113058984	-12.7005791747025
108	102	10	0.0052	HRg	1.92852888218892	1.35690893824023	-12.0141159249891
109	102	11	0.0052	HRg	1.9414089647961	1.33036489966152	-12.8845505838746
110	102	12	0.0052	HRg	1.76193274869292	1.2403735752167	-11.5204750477322
111	102	13	0.0052	HRg	1.81560135970722	1.26143521408486	-11.9661325264027
112	102	14	0.0052	HRg	1.94276355594284	1.33030709845351	-11.7344243608822
113	102	15	0.0052	HRg	1.8011701641687	1.31447213224849	-11.5003945807125
114	102	16	0.0052	HRg	1.92031732798885	1.35579815661823	-11.1950385593938
115	102	17	0.0052	HRg	1.98645474451028	1.59104644197619	-12.525176606322
116	102	18	0.0052	HRg	1.96433257441617	1.41791056041714	-11.5413332518562
117	102	19	0.0052	HRg	1.7900921192053	1.39048907816047	-11.8920391463825
118	102	2	0.0052	HRg	2.27768353433252	1.4386972775436	-13.0626550947364
119	102	20	0.0052	HRg	1.84897595155106	1.25497752309619	-13.0200260042142
120	102	21	0.0052	HRg	1.84070619240153	1.29513752848421	-12.1297242165451
121	102	22	0.0052	HRg	2.11834335552457	1.43494417179178	-12.1685105562237
122	102	23	0.0052	HRg	3.60286309585221	2.42849255739268	-11.3479327849929
123	102	24	0.0052	HRg	2.28979349878006	1.58090060132201	-12.6308591065931
124	102	25	0.0052	HRg	3.50132913802719	2.60404107131329	-10.8681129036149
125	102	26	0.0052	HRg	1.97974791599861	1.37486038566726	-11.0297796086594
126	102	27	0.0052	HRg	3.2674702391077	2.15761783393122	-11.204861854287
127	102	3	0.0052	HRg	2.19980966991983	1.51931030854199	-12.4461873336024
128	102	4	0.0052	HRg	2.15304204705472	1.47745037923191	-11.4538473655377
129	102	5	0.0052	HRg	2.17627048448937	1.50647917273916	-12.2638323458345
130	102	6	0.0052	HRg	2.09652241373301	1.45021198441114	-10.4635774690015
131	102	7	0.0052	HRg	2.17348083792262	1.5350202823144	-13.1788545467064
132	102	8	0.0052	HRg	2.13605083931684	1.43194334813867	-12.1944692978421
133	102	9	0.0052	HRg	2.00905980097595	1.39740206959292	-11.6108041716969
134	103	1	0.0052	HH	2.21829483617985	2.13527837258341	-13.8091603128249
135	103	10	0.0052	HH	1.38384619832694	1.03440021853203	-15.1944296482888
136	103	11	0.0052	HH	1.26494537992332	0.979961849964429	-14.1668839908913
137	103	12	0.0052	HH	1.305642019519	0.950285008946579	-15.4875700041906
138	103	13	0.0052	HH	1.19146063750436	0.83948166938201	-12.1784454915273
139	103	14	0.0052	HH	1.19622176577205	0.92551725127262	-13.7215265942857
140	103	15	0.0052	HH	1.30692363820146	0.968853853000257	-11.9100987518099
141	103	16	0.0052	HH	1.14998589926804	0.889335971167137	-11.58894931942
142	103	17	0.0052	HH	1.18682103868944	0.947169325879265	-13.1039583395385
143	103	18	0.0052	HH	1.18401492994075	0.945263786715449	-12.7408957491447
144	103	19	0.0052	HH	1.20572990135936	0.980005429592107	-12.4114661546521
145	103	2	0.0052	HH	1.49432878459394	1.03150167895919	-14.2892977378947
146	103	20	0.0052	HH	1.18413492540955	0.929840036462259	-13.3096080444266
147	103	21	0.0052	HH	1.23526388950854	0.949198005598526	-11.8281785851648
148	103	22	0.0052	HH	1.10515873684211	0.826872564814825	-14.2574615609016
149	103	23	0.0052	HH	1.9110154625305	1.38123819988644	-13.2436924567015
150	103	24	0.0052	HH	1.3194989550366	0.976876602520246	-12.4514600351307
151	103	25	0.0052	HH	1.8973877960962	1.3845778033146	-15.6013253128521
152	103	26	0.0052	HH	1.24535431021262	1.02656247880546	-14.0102112314127
153	103	27	0.0052	HH	2.06390966538864	1.52347524533137	-13.6618118209032
154	103	3	0.0052	HH	1.36285661833391	1.07401085164154	-13.3617713949563
155	103	4	0.0052	HH	1.32612962948763	1.08632868182925	-15.0283719013128
156	103	5	0.0052	HH	1.3166173081213	0.95491962514462	-12.1885731260739
157	103	6	0.0052	HH	1.27132202161032	0.871115295807299	-12.7767756114719
158	103	7	0.0052	HH	1.38079378877658	1.05609615705235	-15.0745771229684
159	103	8	0.0052	HH	1.33216708434995	0.941774780274568	-14.1441437732873
160	103	9	0.0052	HH	1.28794831892646	0.984533558290591	-12.3950018070181
161	104	1	0.0052	HH	2.08438215719763	1.45170268993288	-14.8640247677734
162	104	10	0.0052	HH	1.8310031296619	1.33032799706154	-11.1574856041153
163	104	11	0.0052	HH	1.5390337068665	1.19353280561013	-11.1294016096298
164	104	12	0.0052	HH	1.46126268595329	1.07896212845983	-11.0772855443882
165	104	13	0.0052	HH	1.59285985047055	1.0820122514579	-10.6916469551411
166	104	14	0.0052	HH	1.83451766817707	1.29709580682237	-11.5064522508467
167	104	15	0.0052	HH	1.35821719275009	1.06126939889436	-11.1891958439044
168	104	16	0.0052	HH	1.56124531300105	1.17535873694143	-10.2000293128964
169	104	17	0.0052	HH	1.52190901429069	1.16577928681321	-11.0152318628472
170	104	18	0.0052	HH	1.47465105960265	0.937289783897471	-10.2619620220784
171	104	19	0.0052	HH	1.34757610352039	0.998102098662994	-10.7095076850836
172	104	2	0.0052	HH	1.63190685151621	1.08970383051581	-11.7093416756935
173	104	20	0.0052	HH	1.70263032798885	1.2248526036887	-9.85383830790131
174	104	21	0.0052	HH	1.39471180515859	1.00499382229498	-9.92214013420508
175	104	22	0.0052	HH	1.77809439386546	1.28310685919268	-9.40741962927407
176	104	23	0.0052	HH	2.64109601812478	1.94193842205658	-11.9781605070645
177	104	24	0.0052	HH	1.93372110212618	1.50087811214073	-10.3802304202556
178	104	25	0.0052	HH	2.35222331927501	2.07146973102081	-10.8284817932912
179	104	26	0.0052	HH	1.65152000627396	1.27441718507602	-11.3776212815664
180	104	27	0.0052	HH	2.25499610108052	1.78554174115121	-11.0718199492171
181	104	3	0.0052	HH	1.53768910212618	1.15601039112268	-11.1608517553179
182	104	4	0.0052	HH	1.38330436772395	1.00081189014524	-12.0009338642486
183	104	5	0.0052	HH	1.54787254897177	1.10040006239004	-12.5569598749263
184	104	6	0.0052	HH	1.53235599860579	1.09981494267766	-11.0940805523771
185	104	7	0.0052	HH	1.64323812338794	1.15842682909917	-12.2890037715108
186	104	8	0.0052	HH	1.57374481735796	1.12887231283556	-11.4948481274399
187	104	9	0.0052	HH	1.50126765040084	1.04551986750469	-10.9054125708798
188	105	1	0.0297	HH	2.64545265806901	1.74174595627424	-12.7899080954409
189	105	10	0.0297	HH	1.40115804078076	0.988421709842278	-13.1449461924372
190	105	11	0.0297	HH	1.32514836842105	1.09899550558288	-12.5078311920345
191	105	12	0.0297	HH	1.46243036528407	1.06493489014459	-12.0678846821157
192	105	13	0.0297	HH	1.27898088915999	0.91154622290283	-11.4347847645119
193	105	14	0.0297	HH	1.30671502788428	0.895437524698597	-12.0276469760067
194	105	15	0.0297	HH	1.16840744928547	0.819511964783867	-11.390089893678
195	105	16	0.0297	HH	1.22267733739979	0.919622240267255	-12.7921847286037
196	105	17	0.0297	HH	1.27161661937957	0.961070089355902	-12.1972323772397
197	105	18	0.0297	HH	1.03132601185082	0.761515590329476	-11.2810682767269
198	105	19	0.0297	HH	1.27475733530847	0.873825826818458	-12.2530277353516
199	105	2	0.0297	HH	1.6514095974207	1.16725946367202	-12.4100054177686
200	105	20	0.0297	HH	1.14771440711049	0.833985107541163	-12.1839752426468
201	105	21	0.0297	HH	1.19799094318578	0.932496512122527	-11.0734815775054
202	105	22	0.0297	HH	1.41848811014291	1.05387067609641	-10.3911040337923
203	105	23	0.0297	HH	2.61393214325549	1.99874166394984	-9.88320412403901
204	105	24	0.0297	HH	1.31398417671663	0.973992697637656	-12.1411726943576
205	105	25	0.0297	HH	1.82249043290345	1.45479264643694	-11.8260114429469
206	105	26	0.0297	HH	1.28907960752876	1.00922315367996	-11.3908989456346
207	105	27	0.0297	HH	2.37533710979435	1.53109744299156	-10.7373760457031
208	105	3	0.0297	HH	1.55450427919136	1.07496108808555	-12.375887059163
209	105	4	0.0297	HH	1.52191601847334	1.0365403794472	-13.1803889005323
210	105	5	0.0297	HH	1.38796424015336	1.08610367340265	-11.9615406976656
211	105	6	0.0297	HH	1.41918288114326	1.06519386984033	-13.6735944486844
212	105	7	0.0297	HH	1.42504384803067	1.09653749357002	-11.3294871811079
213	105	8	0.0297	HH	1.42043957127919	1.08028279144553	-13.4959672002389
214	105	9	0.0297	HH	1.43285524294179	0.998106912023062	-12.3916383071494
215	106	1	0.0297	HH	2.74465125758104	2.23247377642137	-13.9165138394171
216	106	10	0.0297	HH	1.55994662774486	1.06573794539663	-15.2491327503009
217	106	11	0.0297	HH	1.48395760787731	1.13847138202209	-14.7004709869066
218	106	12	0.0297	HH	1.60085379783897	1.12760794473323	-13.9701524874533
219	106	13	0.0297	HH	1.42260079435343	1.06513180387229	-13.0953043506395
220	106	14	0.0297	HH	1.58141285848728	1.11039778340879	-14.5120257064475
221	106	15	0.0297	HH	1.42772494039735	0.972220744523034	-13.0397384490093
222	106	16	0.0297	HH	1.30494622690833	1.04951697374847	-13.4337624445402
223	106	17	0.0297	HH	1.54717380515859	1.06987947714501	-14.1196568859317
224	106	18	0.0297	HH	1.31154575740676	1.02476340355974	-12.4295649807842
225	106	19	0.0297	HH	1.60912361345417	1.23247108352892	-13.2473352171672
226	106	2	0.0297	HH	1.77356959254096	1.2107075444185	-14.8562031665442
227	106	20	0.0297	HH	1.39990845521087	1.00750242651634	-13.5985248093727
228	106	21	0.0297	HH	1.57815188149181	1.03867976792135	-11.8211381610035
229	106	22	0.0297	HH	1.59191833670268	1.21701911938643	-12.5366347584782
230	106	23	0.0297	HH	2.60551320773789	1.738707267726	-15.2163822543752
231	106	24	0.0297	HH	1.61827730115023	1.19870146374194	-14.0581470896672
232	106	25	0.0297	HH	2.20608443917741	1.52951503784324	-12.8116482278076
233	106	26	0.0297	HH	1.81116786754967	1.36000658236248	-13.3852016788179
234	106	27	0.0297	HH	2.4072523088184	1.53948173759109	-11.7656369268277
235	106	3	0.0297	HH	1.62237469675845	1.07090791005308	-12.4215985981753
236	106	4	0.0297	HH	1.73381535203904	1.24895245815863	-13.6959214726408
237	106	5	0.0297	HH	1.54202673928198	1.22015650812151	-13.4444517432577
238	106	6	0.0297	HH	1.72250498361799	1.23898160222019	-16.3812686420905
239	106	7	0.0297	HH	1.62712015127222	1.10746232571359	-12.8616017514366
240	106	8	0.0297	HH	1.72324760264901	1.35202802759835	-16.1732703793725
241	106	9	0.0297	HH	1.65729967723946	1.18696168475388	-15.5634324556162
242	107	1	0.2967	HH	2.54724653084698	1.60611819775537	-17.6733899819095
243	107	10	0.2967	HH	1.24345191634716	0.928394529138237	-15.0318295271226
244	107	11	0.2967	HH	1.20642141547578	0.845796197866878	-14.8115806740745
245	107	12	0.2967	HH	1.27065773928198	0.980991682991133	-12.4152137597948
246	107	13	0.2967	HH	1.29377184524224	0.933879157753495	-12.7890840137234
247	107	14	0.2967	HH	1.37431387173231	1.10278277697443	-11.571883574711
248	107	15	0.2967	HH	1.3121971199024	1.01284255521489	-12.9784862061271
249	107	16	0.2967	HH	1.17710172499129	0.85803077427504	-14.4877974087767
250	107	17	0.2967	HH	1.1167918208435	0.865648765517177	-13.3784188951464
251	107	18	0.2967	HH	1.00142409933775	0.751879997598577	-13.3755197045664
252	107	19	0.2967	HH	1.18493226943186	0.856457448317976	-12.0854397839234
253	107	2	0.2967	HH	1.58665396932729	1.15329059013516	-17.7047178468985
254	107	20	0.2967	HH	1.10392379853608	0.811291169060388	-11.6110468702301
255	107	21	0.2967	HH	1.1131704573022	0.827877435267592	-12.7234704412303
256	107	22	0.2967	HH	1.43820607877309	1.11296062879552	-12.8981989935744
257	107	23	0.2967	HH	2.40923810979435	2.0651565384103	-15.0753080573209
258	107	24	0.2967	HH	1.29490996653886	1.0030908787697	-14.4648034821587
259	107	25	0.2967	HH	2.38699928163123	1.94461207270136	-13.8526961413793
260	107	26	0.2967	HH	1.4618691446497	1.13782370958996	-12.188113745731
261	107	27	0.2967	HH	2.12291626280934	1.79168457907461	-13.9520091949646
262	107	3	0.2967	HH	1.43566977169746	1.05568853776152	-17.780019045109
263	107	4	0.2967	HH	1.48682988811433	1.00473965901274	-17.9433809174625
264	107	5	0.2967	HH	1.36037828511677	0.977267529126455	-17.4943828067945
265	107	6	0.2967	HH	1.37445025095852	0.97053723904884	-16.0998932740186
266	107	7	0.2967	HH	1.35471947507842	0.943484227121705	-14.8044119081702
267	107	8	0.2967	HH	1.34801199442314	0.981782878712327	-14.8947259591653
268	107	9	0.2967	HH	1.35615031404671	0.907127443376548	-13.4374838340356
269	108	1	0.2967	HH	2.4276433680725	1.89503285872934	-20.7053978807638
270	108	10	0.2967	HH	1.24020125270129	0.909065215123198	-14.299062574165
271	108	11	0.2967	HH	1.14358549634019	0.800244347116524	-12.9133048533632
272	108	12	0.2967	HH	1.29095723875915	1.00675158429853	-12.5067003626297
273	108	13	0.2967	HH	1.26900465249216	0.942416144747513	-12.7253248925238
274	108	14	0.2967	HH	1.43072984175671	1.14123603132872	-11.616689745059
275	108	15	0.2967	HH	1.27692899930289	1.06250291889184	-13.0703470531903
276	108	16	0.2967	HH	1.16352747682119	0.880213511598606	-14.5627059334408
277	108	17	0.2967	HH	1.04767995538515	0.832190513740224	-13.5998368623526
278	108	18	0.2967	HH	0.948605492157546	0.707921175726703	-12.0068550594768
279	108	19	0.2967	HH	1.15995522237713	0.858660576444181	-12.5990111105649
280	108	2	0.2967	HH	1.51578705123737	1.12579983216641	-18.2756359626019
281	108	20	0.2967	HH	1.09525389403974	0.791862614128988	-11.9291112450923
282	108	21	0.2967	HH	1.14187086092715	0.822092066238912	-13.0783586151182
283	108	22	0.2967	HH	1.35706749390031	1.02924937986704	-16.4666247843983
284	108	23	0.2967	HH	1.90442461728825	1.59452373369922	-16.5274526749681
285	108	24	0.2967	HH	1.42838318194493	1.07369339715043	-15.1563031817728
286	108	25	0.2967	HH	2.08365417288254	1.52216138938144	-16.7981142781807
287	108	26	0.2967	HH	1.25198420250959	1.03285453275699	-16.4200229230661
288	108	27	0.2967	HH	1.81179349424887	1.46438730254883	-16.9275048499505
289	108	3	0.2967	HH	1.49688851411642	1.02769704022898	-17.9412655855786
290	108	4	0.2967	HH	1.47386344614848	1.02991817881445	-19.5317163816631
291	108	5	0.2967	HH	1.32798737051237	1.00971357827838	-18.2062527157516
292	108	6	0.2967	HH	1.37001977831997	1.02348428420785	-16.6356159285294
293	108	7	0.2967	HH	1.33072506587661	0.976317574473629	-14.6821305082948
294	108	8	0.2967	HH	1.31202391565005	0.988403883439307	-14.5182057913922
295	108	9	0.2967	HH	1.34102482502614	0.914589930165114	-13.2674597267783
296	109	1	0.0297	HRg	1.61599256953642	1.11051502662238	-13.3313270769275
297	109	10	0.0297	HRg	1.04854132206344	0.745267506640671	-9.63940158648906
298	109	11	0.0297	HRg	1.1840827811084	0.925166475200425	-12.1094415844803
299	109	12	0.0297	HRg	1.2784063882886	0.916666446502962	-10.2816155238016
300	109	13	0.0297	HRg	1.26976692192402	1.06289594010899	-10.4023382966019
301	109	14	0.0297	HRg	1.13865423004531	0.812513948732929	-8.17389973099866
302	109	15	0.0297	HRg	1.0926421146741	0.77984797199882	-8.18540287781734
303	109	16	0.0297	HRg	1.25106467654235	0.897145322000369	-8.36577978802646
304	109	17	0.0297	HRg	1.05031973753921	0.833551176874719	-9.36239272496764
305	109	18	0.0297	HRg	0.963762248518648	0.784579864553163	-10.3281056110811
306	109	19	0.0297	HRg	0.957054413384455	0.698720603568287	-8.11146238127893
307	109	2	0.0297	HRg	1.13978610212618	0.809831287162838	-11.9192336421655
308	109	20	0.0297	HRg	0.882017186824678	0.703252606111354	-9.67757455213338
309	109	21	0.0297	HRg	0.861158978738236	0.671094539803313	-8.1019764848903
310	109	22	0.0297	HRg	1.15282433670268	0.89459805944669	-10.2498193054263
311	109	23	0.0297	HRg	2.00632662844197	1.36979645809514	-11.6713129713035
312	109	24	0.0297	HRg	1.3568881199024	1.03954608041909	-10.8046526464811
313	109	25	0.0297	HRg	2.56941738689439	1.78241338333907	-11.4875122502783
314	109	26	0.0297	HRg	1.31647147472987	0.944555349123181	-10.4320046215819
315	109	27	0.0297	HRg	2.02133251341931	1.66191038818148	-11.550897394595
316	109	3	0.0297	HRg	1.1224544130359	0.832697281315588	-11.3955464901334
317	109	4	0.0297	HRg	1.25765228197978	0.931276651749776	-10.2432758468003
318	109	5	0.0297	HRg	1.17693915162077	0.892938377945227	-10.5420278266053
319	109	6	0.0297	HRg	1.12500589543395	0.910588660481207	-11.2545183921988
320	109	7	0.0297	HRg	1.14131595538515	0.773634513049687	-10.0175913252593
321	109	8	0.0297	HRg	1.24741285709306	0.863987760754423	-10.4127866959311
322	109	9	0.0297	HRg	1.229765377832	0.872065892509799	-10.1111768972584
323	11	1	0.0297	HRb	2.94743425723248	2.01373800276589	-13.8522679550778
324	11	10	0.0297	HRb	1.88644359986058	1.26247433414079	-12.2244166276837
325	11	11	0.0297	HRb	1.77884976054374	1.1984813275593	-13.0825011104264
326	11	12	0.0297	HRb	1.7042277211572	1.18483322531684	-12.8796219038628
327	11	13	0.0297	HRb	1.77370806657372	1.19968430315385	-12.6195346775758
328	11	14	0.0297	HRb	1.75556421331474	1.28858273142393	-11.9957777671813
329	11	15	0.0297	HRb	1.75464359532938	1.18847670021493	-12.180474719841
330	11	16	0.0297	HRb	1.76260770442663	1.38030471533582	-12.2721291064706
331	11	17	0.0297	HRb	1.66301919275009	1.10209751824172	-13.2351745756176
332	11	18	0.0297	HRb	1.70012235099338	1.1647985024273	-13.1892050469509
333	11	19	0.0297	HRb	1.82549440013942	1.34672428024498	-13.0306045616716
334	11	2	0.0297	HRb	2.19923978494249	1.42710064408487	-13.2500411830702
335	11	20	0.0297	HRb	1.6043077016382	1.16159309365518	-12.0248880967761
336	11	21	0.0297	HRb	1.65704591808993	1.07137923418657	-13.0032125782612
337	11	22	0.0297	HRb	1.74065217357964	1.27010931923938	-14.5870688593221
338	11	23	0.0297	HRb	2.71828862391077	1.92107735671653	-16.5453006530424
339	11	24	0.0297	HRb	1.9437769452771	1.63577897273253	-16.0268384586188
340	11	25	0.0297	HRb	2.93227174625305	2.19146797821879	-13.2515462950111
341	11	26	0.0297	HRb	1.64060707703032	1.32651120639119	-13.3822003771507
342	11	27	0.0297	HRb	2.32136700941094	1.58800284256225	-12.3728879761909
343	11	3	0.0297	HRb	2.21064343743465	1.49139053492819	-12.6859733717507
344	11	4	0.0297	HRb	2.08030827222029	1.62200817108243	-14.2013764169737
345	11	5	0.0297	HRb	1.98916908678982	1.32808663103166	-12.4125338335744
346	11	6	0.0297	HRb	1.99335162391077	1.38130807474478	-14.630819065549
347	11	7	0.0297	HRb	2.11588182990589	1.33124209796215	-12.4276853200569
348	11	8	0.0297	HRb	1.99585226699198	1.23971954305499	-13.6310034994853
349	11	9	0.0297	HRb	2.02504153189265	1.36899103295735	-13.8652174910042
350	110	1	0.0297	HRg	2.89300503729522	1.96988167137789	-16.277221260825
351	110	10	0.0297	HRg	1.40141893447194	1.0670371855053	-11.3311672077475
352	110	11	0.0297	HRg	1.30207721540606	0.920152220650313	-10.1274891866679
353	110	12	0.0297	HRg	1.39703949390031	1.07502688641065	-11.6033110785406
354	110	13	0.0297	HRg	1.27866176263506	0.907164867498398	-11.2504983840999
355	110	14	0.0297	HRg	1.35711647821541	1.03727956276062	-11.9140509884978
356	110	15	0.0297	HRg	1.21351168107354	1.13243999312572	-10.9233402896556
357	110	16	0.0297	HRg	1.20898363785291	0.91571356707064	-10.6581451341709
358	110	17	0.0297	HRg	1.21524418577902	0.865456095727175	-10.1915759846324
359	110	18	0.0297	HRg	1.18812897838968	0.895339934908893	-10.610887385287
360	110	19	0.0297	HRg	1.24493463855002	0.959684700442245	-10.6090229124219
361	110	2	0.0297	HRg	1.6750837856396	1.27161923951531	-12.769609750372
362	110	20	0.0297	HRg	1.22540744126873	0.962802888722395	-9.66396104642875
363	110	21	0.0297	HRg	1.01238658278146	0.764303274235702	-9.4782977254692
364	110	22	0.0297	HRg	1.77101304705472	1.55643831429171	-13.1159237531136
365	110	23	0.0297	HRg	2.87370784071105	2.14730108749485	-12.7248124365374
366	110	24	0.0297	HRg	1.62467461415127	1.2407401311791	-13.6029062890604
367	110	25	0.0297	HRg	2.33267964482398	1.9061910436861	-13.9747603858734
368	110	26	0.0297	HRg	1.4974532781457	1.08530594248125	-13.7020168503684
369	110	27	0.0297	HRg	2.49167007598466	1.97335966595537	-13.4495060241191
370	110	3	0.0297	HRg	1.50163216486581	1.21031775556786	-14.3473326152902
371	110	4	0.0297	HRg	1.37822692262112	1.06643147802726	-12.2355382395809
372	110	5	0.0297	HRg	1.48926549808296	1.10686319252002	-12.5658163367217
373	110	6	0.0297	HRg	1.51068462530498	1.26179113550956	-11.984102008284
374	110	7	0.0297	HRg	1.33543920738933	1.02939806002444	-12.2672565339277
375	110	8	0.0297	HRg	1.6091789407459	1.141309818195	-12.2984593453501
376	110	9	0.0297	HRg	1.37103221226908	1.03001341877239	-11.9033537252387
377	111	1	0.0052	HRb	2.22425912025096	1.47191482791549	-13.5743383500058
378	111	10	0.0052	HRb	1.45446366538864	1.03973013049756	-7.16362933524686
379	111	11	0.0052	HRb	1.34778821296619	0.89276245077711	-8.23228932800376
380	111	12	0.0052	HRb	1.34581435691879	0.967222973027313	-8.03025226782502
381	111	13	0.0052	HRb	1.1192807159289	0.869640885388266	-7.63948918893444
382	111	14	0.0052	HRb	1.45260182851168	1.14499162104279	-7.50402658541364
383	111	15	0.0052	HRb	1.22324423562217	0.880658673790601	-7.34689863134834
384	111	16	0.0052	HRb	1.3556142586267	0.895289278062935	-7.92627663568869
385	111	17	0.0052	HRb	1.25923874799582	0.927036027414047	-8.52852662112037
386	111	18	0.0052	HRb	1.39623368699895	1.20402981613237	-7.25949203585111
387	111	19	0.0052	HRb	1.55731026106657	1.24178906404012	-7.21486119853317
388	111	2	0.0052	HRb	1.41083168943883	1.06499679345809	-10.8599603697049
389	111	20	0.0052	HRb	1.17075604287208	0.854739517585394	-9.26614273471664
390	111	21	0.0052	HRb	1.37995246427327	0.959165582515043	-9.25870597447615
391	111	22	0.0052	HRb	1.22299150540258	0.903372256077341	-9.37401840413536
392	111	23	0.0052	HRb	1.98018237120948	1.54605645026928	-10.2857921023724
393	111	24	0.0052	HRb	1.34472962391077	1.03241715789891	-10.9824481549673
394	111	25	0.0052	HRb	2.29574507633322	1.95084114849549	-8.34409558019657
395	111	26	0.0052	HRb	1.3649652533984	1.09059422100948	-10.1070312457803
396	111	27	0.0052	HRb	2.01279572289997	1.81140899630305	-8.73625785166492
397	111	3	0.0052	HRb	1.4813053830603	1.11215585336393	-7.92505309967482
398	111	4	0.0052	HRb	1.41191765493203	0.966558684190542	-8.61155422588365
399	111	5	0.0052	HRb	1.59107616730568	0.985275068514049	-8.89715009697626
400	111	6	0.0052	HRb	1.37878286859533	1.04562499248759	-9.29025883429247
401	111	7	0.0052	HRb	1.94772024677588	1.28794718835171	-9.24972137881474
402	111	8	0.0052	HRb	1.53670841512722	1.05359495466066	-8.7779014637745
403	111	9	0.0052	HRb	1.48497854897177	0.973441267997263	-8.19085503879501
404	112	1	0.0052	HRb	2.86005714883235	1.8568250363257	-14.7348524689163
405	112	10	0.0052	HRb	2.02941474102475	1.3312710583409	-8.74195404116273
406	112	11	0.0052	HRb	2.04453542035552	1.41921268152475	-8.90908464521741
407	112	12	0.0052	HRb	2.61782546950157	2.01570652600179	-9.60945885602386
408	112	13	0.0052	HRb	1.98594089299407	1.47582614752754	-9.78977344748452
409	112	14	0.0052	HRb	2.67516654513768	1.91626161135728	-9.09036121690298
410	112	15	0.0052	HRb	2.05440489996514	1.51732078166399	-8.83583362164144
411	112	16	0.0052	HRb	2.51519933705124	2.71645382810216	-8.67671229743204
412	112	17	0.0052	HRb	2.09726365981178	1.46326110722677	-9.48898179517726
413	112	18	0.0052	HRb	2.05385639037992	1.42011954265528	-8.52371740805297
414	112	19	0.0052	HRb	2.3399079550366	1.70939111667004	-9.05980069223399
415	112	2	0.0052	HRb	1.89079284872778	1.46181986293485	-12.2653722386215
416	112	20	0.0052	HRb	1.91378322795399	1.58227170429661	-8.40485135961591
417	112	21	0.0052	HRb	1.79011298292088	1.32921689642812	-8.13988336903933
418	112	22	0.0052	HRb	2.22240719518996	1.94965865034322	-11.1543276370503
419	112	23	0.0052	HRb	3.3281437563611	2.36239719625775	-10.7823019173042
420	112	24	0.0052	HRb	1.99807881666086	1.40916199123757	-12.3045834327041
421	112	25	0.0052	HRb	2.95081217636807	2.20501296186168	-10.7865191525763
422	112	26	0.0052	HRb	1.66790897594981	1.24437172897264	-10.4898204651354
423	112	27	0.0052	HRb	2.73564733112583	1.93737152079996	-9.2729229365544
424	112	3	0.0052	HRb	1.96946253189265	1.40256736592767	-13.9892598703253
425	112	4	0.0052	HRb	2.26954505681422	1.89312379520019	-14.5516479982385
426	112	5	0.0052	HRb	1.72252850052283	1.25511034412649	-10.497082889689
427	112	6	0.0052	HRb	2.40262815057511	1.93790244284916	-10.7488455860987
428	112	7	0.0052	HRb	2.09588068525619	1.51742587159271	-9.91929051788558
429	112	8	0.0052	HRb	2.06206297211572	1.4280569059036	-9.74124946954198
430	112	9	0.0052	HRb	2.2088362234228	1.66821146166722	-11.3618363020821
431	113	1	0.0297	HRb	2.7508198710352	1.95571127784638	-19.9194808638315
432	113	10	0.0297	HRb	1.92305064900662	1.33518934300109	-14.9741142430157
433	113	11	0.0297	HRb	1.72445665806901	1.19321518288049	-15.1890372918342
434	113	12	0.0297	HRb	2.09160862530498	1.69668129970073	-14.0822335321322
435	113	13	0.0297	HRb	1.89871851585918	1.34373466390395	-16.3612697458271
436	113	14	0.0297	HRb	1.86025671070059	1.33793574037737	-14.0572952176737
437	113	15	0.0297	HRb	1.76694059010108	1.33969195845113	-14.5750322937647
438	113	16	0.0297	HRb	1.50996337260369	1.12063316962871	-11.9591440001557
439	113	17	0.0297	HRb	1.61750484524224	1.07986533843679	-14.0048239570393
440	113	18	0.0297	HRb	1.70571640188219	1.1441874208066	-14.2882270099601
441	113	19	0.0297	HRb	1.40394676821192	0.999184463437304	-13.3208744156734
442	113	2	0.0297	HRb	1.87543783757407	1.2701370962685	-18.8167439496002
443	113	20	0.0297	HRb	1.61922423109097	1.14930841052713	-14.8000834211026
444	113	21	0.0297	HRb	1.48643630846985	1.06119558061955	-13.8388829257713
445	113	22	0.0297	HRb	2.19419195120251	1.55346749350414	-18.3004866600376
446	113	23	0.0297	HRb	3.1348326071802	2.24959360512551	-14.8451320512043
447	113	24	0.0297	HRb	2.05053330602998	1.7517759211888	-23.6813180117246
448	113	25	0.0297	HRb	2.74827322028581	2.21239892096771	-21.5578723109147
449	113	26	0.0297	HRb	1.877238452771	1.44925339685429	-21.9005449639467
450	113	27	0.0297	HRb	2.03335925200418	1.60349713862962	-15.6933047077011
451	113	3	0.0297	HRb	1.87334674241896	1.25984100497258	-15.405940446388
452	113	4	0.0297	HRb	2.05247324085047	1.30489362609356	-16.2985720560037
453	113	5	0.0297	HRb	1.71419554304636	1.22177039392643	-16.8227642269965
454	113	6	0.0297	HRb	1.77460307389334	1.22805724069617	-15.4384684653452
455	113	7	0.0297	HRb	1.84074526873475	1.27039398417947	-14.2243346873411
456	113	8	0.0297	HRb	1.92986477553154	1.26616365729624	-15.1786144869247
457	113	9	0.0297	HRb	1.82905063994423	1.34882518025783	-15.9551429397261
458	114	1	0.0297	HRb	3.07740747716975	2.25108950545753	-11.6615362071345
459	114	10	0.0297	HRb	1.43881466504008	0.98942456532149	-9.85742862008058
460	114	11	0.0297	HRb	1.4519156214709	1.1711971914978	-9.62815773272568
461	114	12	0.0297	HRb	1.49833824189613	1.11438131453724	-9.17335775984643
462	114	13	0.0297	HRb	1.44996195747647	1.04016174987176	-9.94556021913639
463	114	14	0.0297	HRb	1.441616433252	1.07823818188465	-10.1577611760265
464	114	15	0.0297	HRb	1.51666409654932	1.16907118122974	-10.3727794840011
465	114	16	0.0297	HRb	1.55979096688742	1.12436919426296	-9.58586546652866
466	114	17	0.0297	HRb	1.26185213001046	0.99103119302882	-9.43131506619356
467	114	18	0.0297	HRb	1.37157704810038	1.01672569433638	-10.0572610449303
468	114	19	0.0297	HRb	1.50798727152318	1.16181759206067	-10.8806904893002
469	114	2	0.0297	HRb	1.79086735238759	1.15212325114621	-10.7247847131044
470	114	20	0.0297	HRb	1.32858729696758	1.03616345917497	-9.97295249360975
471	114	21	0.0297	HRb	1.36488216974556	0.992693048597157	-10.484110486108
472	114	22	0.0297	HRb	1.75572042872081	1.3630674141229	-11.4006194853643
473	114	23	0.0297	HRb	2.57490539003137	1.87995522865557	-11.1856175435543
474	114	24	0.0297	HRb	1.6674530104566	1.19721432440095	-9.20617755046536
475	114	25	0.0297	HRb	2.74496191355873	2.25116907931979	-9.63612731826562
476	114	26	0.0297	HRb	1.75219326594632	1.32286398907613	-11.143623228466
477	114	27	0.0297	HRb	2.60111049529453	1.91072202750716	-9.5175735926909
478	114	3	0.0297	HRb	1.53957418333914	1.12841335312889	-9.27202642538404
479	114	4	0.0297	HRb	1.5693783980481	1.21718430045838	-10.5186555703221
480	114	5	0.0297	HRb	1.42266248623214	1.11169560168881	-10.4985626785659
481	114	6	0.0297	HRb	1.39734721749739	1.10723958292934	-9.24707528815973
482	114	7	0.0297	HRb	1.43446995538515	1.03174739143649	-8.4278753252291
483	114	8	0.0297	HRb	1.58220234053677	1.29603127110144	-9.14316029389305
484	114	9	0.0297	HRb	1.46082407528756	1.07559591073644	-9.10383668625325
485	115	1	0.2967	HRb	2.54398471104915	1.79549604625246	-15.7580015613168
486	115	10	0.2967	HRb	1.91072204566051	1.32503719850579	-10.8832944386183
487	115	11	0.2967	HRb	1.85282010665737	1.39519610557971	-10.9509785065135
488	115	12	0.2967	HRb	1.90650448936912	1.32852072411394	-11.3018429331217
489	115	13	0.2967	HRb	1.83078566294876	1.33736644917236	-10.9266269994332
490	115	14	0.2967	HRb	1.83024368525619	1.40289838733719	-10.3347594247102
491	115	15	0.2967	HRb	1.86848102439875	1.56580573652447	-10.8877973333978
492	115	16	0.2967	HRb	2.00649922481701	1.441824623319	-10.4838598774167
493	115	17	0.2967	HRb	1.84381799198327	1.31801705083317	-10.0778273675762
494	115	18	0.2967	HRb	1.72766370547229	1.41830599520177	-9.32996222575492
495	115	19	0.2967	HRb	1.76936043081213	1.45918064289595	-10.4921618054695
496	115	2	0.2967	HRb	1.97975611118857	1.44327106371797	-13.0045484840166
497	115	20	0.2967	HRb	1.62761002439875	1.33034045748905	-10.1063085229547
498	115	21	0.2967	HRb	1.73600181840362	1.3627409016891	-10.0315323525677
499	115	22	0.2967	HRb	2.54436833635413	1.7907640072626	-15.058140811781
500	115	23	0.2967	HRb	3.7487135322412	2.77645328193974	-11.9180929073689
501	115	24	0.2967	HRb	2.3431988208435	1.7296964582662	-12.5213675599877
502	115	25	0.2967	HRb	4.02903585883583	2.61321752894378	-10.912341205045
503	115	26	0.2967	HRb	2.30356782816312	1.77085471583296	-12.2751436859093
504	115	27	0.2967	HRb	3.88051337608923	2.59049994625824	-12.2614508773558
505	115	3	0.2967	HRb	4.38139952143604	5.34669576503739	-13.5536349524705
506	115	4	0.2967	HRb	1.94099323422795	1.65193785051135	-13.298306095206
507	115	5	0.2967	HRb	1.84089724224468	1.41651078086895	-11.0418872646308
508	115	6	0.2967	HRb	7.12891525479261	6.00453309962401	-12.9424097366011
509	115	7	0.2967	HRb	2.44127555594284	2.11745431362514	-13.9102000993846
510	115	8	0.2967	HRb	1.88416105785988	1.32903692178805	-12.008360831533
511	115	9	0.2967	HRb	3.43275749016163	3.88966990968443	-18.5716685698323
512	116	1	0.2967	HRb	2.5988123380969	1.87194203701826	-15.3959618430235
513	116	10	0.2967	HRb	1.72900085221331	1.27916431773117	-13.1118989948717
514	116	11	0.2967	HRb	1.55889314952945	1.05793649599957	-13.6947387197487
515	116	12	0.2967	HRb	1.46423904426629	1.07989166468747	-13.3229524299005
516	116	13	0.2967	HRb	1.54073800801673	1.12643383967378	-14.3812182360973
517	116	14	0.2967	HRb	1.57981871279191	1.23676989242597	-13.7054517145535
518	116	15	0.2967	HRb	1.50136978773092	1.18134207570509	-13.5459298640246
519	116	16	0.2967	HRb	1.62515365841757	1.23697778869813	-12.2326616869734
520	116	17	0.2967	HRb	1.63742622202858	1.19949100321832	-11.919617691413
521	116	18	0.2967	HRb	1.67154465005228	1.1509813025649	-11.1270852113479
522	116	19	0.2967	HRb	1.5000423785291	1.10109114520451	-11.4561179605792
523	116	2	0.2967	HRb	1.84464054688045	1.34916817850424	-11.4789874701977
524	116	20	0.2967	HRb	1.67954918577902	1.16452473168889	-12.0499884808787
525	116	21	0.2967	HRb	1.65691762530498	1.14382691311229	-12.0712029749792
526	116	22	0.2967	HRb	1.59734629592192	1.22257831052457	-13.7371559791964
527	116	23	0.2967	HRb	2.26456572533984	1.76644181655192	-13.9461305073963
528	116	24	0.2967	HRb	1.91283746671314	1.46243890885472	-15.0960924610123
529	116	25	0.2967	HRb	2.36295145346811	1.95874864515664	-15.88403285025
530	116	26	0.2967	HRb	1.87101059846636	1.39834150143901	-13.6070555352097
531	116	27	0.2967	HRb	2.53368505263158	2.05322372959643	-14.2747167868247
532	116	3	0.2967	HRb	1.78965183443709	1.21426551194347	-13.0078368565065
533	116	4	0.2967	HRb	1.71166398222377	1.19860972818512	-13.002075706545
534	116	5	0.2967	HRb	1.4673812436389	1.0517788104422	-12.0280836167858
535	116	6	0.2967	HRb	1.95135108051586	1.37951163070069	-12.631162710289
536	116	7	0.2967	HRb	1.74481054862321	1.19073363000392	-13.5717445392064
537	116	8	0.2967	HRb	1.65031052596724	1.20787076823092	-13.7577527661545
538	116	9	0.2967	HRb	1.53919215510631	1.14002064888956	-13.0062679342787
539	117	1	0.2967	HRg	2.15386940188219	1.57026180665391	-11.5243017519682
540	117	10	0.2967	HRg	0.934642956082259	0.679212236698879	-8.9541965137638
541	117	11	0.2967	HRg	0.993193390728477	0.712471505400734	-9.57833495315061
542	117	12	0.2967	HRg	0.958895064482398	0.736552014278919	-8.88421765781276
543	117	13	0.2967	HRg	0.807289523527361	0.635962582551482	-8.32311899756916
544	117	14	0.2967	HRg	0.997377892296968	0.807149085265675	-8.63943875121876
545	117	15	0.2967	HRg	0.84701590345068	0.706223013722627	-7.27177895554921
546	117	16	0.2967	HRg	0.836640248170094	0.633580837985787	-7.72378684890501
547	117	17	0.2967	HRg	0.856686553154409	0.659879110190162	-9.17158795194758
548	117	18	0.2967	HRg	0.797390769606135	0.603046568509728	-9.16961597012626
549	117	19	0.2967	HRg	0.895480511327989	0.63242471861016	-9.58838042133461
550	117	2	0.2967	HRg	1.12608999512025	0.858831715419899	-9.60568593432707
551	117	20	0.2967	HRg	0.830643483792262	0.636549918223831	-9.49403238482739
552	117	21	0.2967	HRg	0.838394943185779	0.640153806132917	-8.19542563430387
553	117	22	0.2967	HRg	1.16455931788079	0.933232994994609	-10.6516000847563
554	117	23	0.2967	HRg	2.17963950435692	1.47916771500836	-11.7234270788692
555	117	24	0.2967	HRg	1.19989891425584	0.863603400269659	-11.2298504168719
556	117	25	0.2967	HRg	2.15757524015336	1.63181724338667	-11.2909963980349
557	117	26	0.2967	HRg	1.37677136493552	1.04321214854542	-10.8524013144228
558	117	27	0.2967	HRg	1.90039055489718	1.48222675919201	-11.5408991814497
559	117	3	0.2967	HRg	1.05842170024399	0.729551187479744	-9.1783778967853
560	117	4	0.2967	HRg	1.0699356768909	0.715955521423106	-7.65250917853083
561	117	5	0.2967	HRg	1.04920856291391	0.794153140823725	-7.83564638959743
562	117	6	0.2967	HRg	0.937703700243987	0.718231497676756	-7.36616312738821
563	117	7	0.2967	HRg	0.971716979783897	0.674447126512897	-7.77669488203343
564	117	8	0.2967	HRg	0.910456052631579	0.636930498790779	-7.29053381583943
565	117	9	0.2967	HRg	0.99567506866504	0.728421410895908	-8.46112116199293
566	118	1	0.2967	HRg	3.12932213314744	2.36743531312615	-14.4551138593495
567	118	10	0.2967	HRg	1.54222216068316	1.02319941950901	-10.9284540522575
568	118	11	0.2967	HRg	1.62809952875566	1.21159456770296	-10.1302726571159
569	118	12	0.2967	HRg	1.59682990170791	1.10886423124159	-9.32751020095851
570	118	13	0.2967	HRg	1.54498010212618	1.04929585529188	-10.2109672938878
571	118	14	0.2967	HRg	1.48301046950157	0.962742633380218	-10.4037807989795
572	118	15	0.2967	HRg	1.43990422202858	1.02840302266247	-8.88465654365778
573	118	16	0.2967	HRg	1.51911365353782	1.02649442819749	-9.67687103157506
574	118	17	0.2967	HRg	1.38160255942837	0.956270223485124	-9.36078439026193
575	118	18	0.2967	HRg	1.47658551760195	0.989813796393935	-8.94600462096441
576	118	19	0.2967	HRg	1.47781503485535	1.00005569556418	-9.50134797503738
577	118	2	0.2967	HRg	1.72899797908679	1.19559220073217	-10.4782908241598
578	118	20	0.2967	HRg	1.37207369850122	0.978165838893704	-9.47998009435269
579	118	21	0.2967	HRg	1.42776791704427	1.02064449051816	-9.52098763520155
580	118	22	0.2967	HRg	2.0377853485535	1.44898332865014	-12.1378134672107
581	118	23	0.2967	HRg	2.97391630324155	1.949919704447	-12.2377740767525
582	118	24	0.2967	HRg	2.10150495468804	1.69359114339384	-13.2088443191416
583	118	25	0.2967	HRg	2.7872855120251	2.16944497970402	-13.748953559621
584	118	26	0.2967	HRg	1.96928842593238	1.36548070110448	-11.0877971402125
585	118	27	0.2967	HRg	2.86719306552806	2.02098255568906	-9.36073670473912
586	118	3	0.2967	HRg	1.67975704566051	1.16342821223516	-9.88726500187075
587	118	4	0.2967	HRg	1.62635029452771	1.20650552718113	-10.5224444372841
588	118	5	0.2967	HRg	1.59252762112234	1.19128121110846	-9.47685348156391
589	118	6	0.2967	HRg	1.7773136019519	1.21301346739064	-10.2325952674099
590	118	7	0.2967	HRg	1.53019786929244	1.10206992042993	-10.6492142815572
591	118	8	0.2967	HRg	1.41561193621471	1.039838141352	-9.92223721674853
592	118	9	0.2967	HRg	1.48572407598466	1.01244308335054	-9.33038399152876
593	119	1	0.0297	HH	2.67876937539212	1.86220311446953	-13.7175124220597
594	119	10	0.0297	HH	1.61233537190659	1.1191364469968	-12.625065737609
595	119	11	0.0297	HH	1.61360851934472	1.07965204121294	-11.4421264420215
596	119	12	0.0297	HH	1.54441695399094	1.14333505673402	-11.9387842384756
597	119	13	0.0297	HH	1.584793980481	1.1401493319673	-13.0449239077244
598	119	14	0.0297	HH	1.69631538654583	1.1150012025435	-15.0636841796966
599	119	15	0.0297	HH	1.66847853433252	1.14972339923219	-12.4716171699598
600	119	16	0.0297	HH	1.79240133844545	1.49739294498843	-12.508638590065
601	119	17	0.0297	HH	1.50097095364238	1.19242366748502	-13.6320905528807
602	119	18	0.0297	HH	1.57594743743465	1.11939745641748	-12.3612001507875
603	119	19	0.0297	HH	1.43755279191356	1.14903433146084	-14.1005483711158
604	119	2	0.0297	HH	1.78362231265249	1.10901317607696	-12.4567851826048
605	119	20	0.0297	HH	1.44240469431858	1.11632690337542	-13.1333233166328
606	119	21	0.0297	HH	1.61003955454862	1.1842478354204	-11.5262538856426
607	119	22	0.0297	HH	1.95362167340537	1.37625769129528	-15.3210696715209
608	119	23	0.0297	HH	2.86210680655281	2.15235241015549	-16.0770648155327
609	119	24	0.0297	HH	2.01951748936912	1.47573448172357	-20.7345290116707
610	119	25	0.0297	HH	2.85977340292785	2.05705508538947	-18.8915869218173
611	119	26	0.0297	HH	1.65795965876612	1.21917824010498	-17.460969758272
612	119	27	0.0297	HH	2.40786982188916	1.89335175511581	-16.1707530819953
613	119	3	0.0297	HH	1.6203547263855	1.14531836037655	-12.6540385389069
614	119	4	0.0297	HH	1.47461452945277	1.03085759183402	-11.9203864735721
615	119	5	0.0297	HH	1.58451744092018	1.12481705397278	-12.2669712504771
616	119	6	0.0297	HH	1.55151750261415	1.03729704264865	-11.5531043631514
617	119	7	0.0297	HH	1.67971013175322	1.10765693131027	-10.8126650716658
618	119	8	0.0297	HH	1.62524511781108	1.11090211241958	-12.5977304621126
619	119	9	0.0297	HH	1.73516621610317	1.12017526969206	-12.60670534892
620	12	1	0.0297	HRb	2.36944202718717	1.61142805467498	-18.6820596572566
621	12	10	0.0297	HRb	1.30959181666086	0.956785487115119	-12.0877693640387
622	12	11	0.0297	HRb	1.30593559323806	1.00787236843884	-12.3466486478046
623	12	12	0.0297	HRb	1.31071075984664	1.00016261419384	-14.3701805980954
624	12	13	0.0297	HRb	1.16208743360056	0.856612615424447	-12.0889950841792
625	12	14	0.0297	HRb	1.15239529661903	0.769512247189546	-10.8577563383177
626	12	15	0.0297	HRb	1.17484131997212	0.826214814160629	-10.9974368606408
627	12	16	0.0297	HRb	1.14448552387592	0.885188697828273	-12.0298621180899
628	12	17	0.0297	HRb	1.14069346113628	0.824277996927723	-9.7476034798741
629	12	18	0.0297	HRb	1.14022920425235	0.859586401335528	-12.9802780362473
630	12	19	0.0297	HRb	1.26874246566748	0.961310648441188	-13.1122390127708
631	12	2	0.0297	HRb	1.7038991686999	1.26613871396455	-15.5005639718298
632	12	20	0.0297	HRb	1.06826264133845	0.791153660171597	-11.397797671991
633	12	21	0.0297	HRb	1.21029103346114	0.963093138112696	-12.4648754814433
634	12	22	0.0297	HRb	1.27009930846985	0.994047909258625	-14.5213280672841
635	12	23	0.0297	HRb	1.97403939421401	1.41248364985478	-13.5816754934823
636	12	24	0.0297	HRb	1.55010940885326	1.15212533183846	-11.9612959578669
637	12	25	0.0297	HRb	2.13539445381666	1.68358340022976	-12.8822911111825
638	12	26	0.0297	HRb	1.30372471523179	0.871589156452004	-11.9305295041333
639	12	27	0.0297	HRb	2.00546308539561	1.50489739415246	-13.1842680592395
640	12	3	0.0297	HRb	1.53381365981178	1.12612148617116	-16.840126745804
641	12	4	0.0297	HRb	1.50691419065877	1.05611035407033	-13.8082661850573
642	12	5	0.0297	HRb	1.54145559428372	1.18369730855817	-14.8102182166348
643	12	6	0.0297	HRb	1.42552219484141	1.07070021902608	-13.1367500683811
644	12	7	0.0297	HRb	1.42919523597072	1.05729506773385	-11.6551095900399
645	12	8	0.0297	HRb	1.2945783875915	0.944311349365113	-12.8371523994012
646	12	9	0.0297	HRb	1.3779694078076	0.954900948572384	-12.5832345545141
647	120	1	0.0297	HH	2.01311070338097	1.31442245706522	-13.3765106528172
648	120	10	0.0297	HH	1.22318950993377	0.906953558030742	-11.180697071443
649	120	11	0.0297	HH	1.36934231509237	0.958967470470001	-10.4261254272235
650	120	12	0.0297	HH	1.13362158208435	0.824854973668773	-11.1104166494639
651	120	13	0.0297	HH	1.19352106378529	0.853567963161315	-13.6505058771481
652	120	14	0.0297	HH	1.21586927222029	0.961206836386116	-12.9512146592027
653	120	15	0.0297	HH	1.18401494632276	0.945233336189832	-12.230880398406
654	120	16	0.0297	HH	1.31394034158243	1.02489190468371	-12.1217899162483
655	120	17	0.0297	HH	1.14818676124085	0.880381045294927	-12.7539145551266
656	120	18	0.0297	HH	1.18505428790519	0.918265719378759	-11.6550090972154
657	120	19	0.0297	HH	1.09435737260369	0.797471721217567	-12.9375137554874
658	120	2	0.0297	HH	1.24682467375392	0.85224608488079	-13.5028178799534
659	120	20	0.0297	HH	1.10856784454514	0.803877403808902	-12.4996601349997
660	120	21	0.0297	HH	1.28155428511677	0.931314419243868	-11.8413357523928
661	120	22	0.0297	HH	1.13449709480655	0.898675294301838	-10.6918956161925
662	120	23	0.0297	HH	1.96594950156849	1.42246639201872	-11.251010437289
663	120	24	0.0297	HH	1.08738075531544	0.818158402638728	-11.3958550785308
664	120	25	0.0297	HH	1.90049922795399	1.35336051749163	-10.904682171212
665	120	26	0.0297	HH	1.0242117263855	0.759403206240339	-7.54953758660012
666	120	27	0.0297	HH	1.80585867863367	1.3226948192087	-9.3982620426154
667	120	3	0.0297	HH	1.20026267828512	0.881837655049869	-12.5320511170669
668	120	4	0.0297	HH	1.15324165179505	0.785493180949725	-8.64768251357331
669	120	5	0.0297	HH	1.2415393635413	0.862258181962349	-11.8993849777412
670	120	6	0.0297	HH	1.22014728232834	0.839987864339894	-7.96327895881825
671	120	7	0.0297	HH	1.01111034715929	0.734022692126651	-7.37819534382863
672	120	8	0.0297	HH	1.31897384280237	0.872029966743885	-12.5358704346397
673	120	9	0.0297	HH	1.31130565005228	1.06168298824293	-11.1335596354933
674	121	1	0.2967	HH	2.61368544196584	1.71113229091682	-12.5902602074297
675	121	10	0.2967	HH	1.3469179407459	0.973756225725311	-11.2595141906849
676	121	11	0.2967	HH	1.51323447612409	1.08783289740059	-11.4041075028065
677	121	12	0.2967	HH	1.65713343638899	1.14615765348245	-11.5260882393198
678	121	13	0.2967	HH	1.30622162774486	0.977255168233366	-10.792657119846
679	121	14	0.2967	HH	1.18921832694319	0.870284388835531	-11.1447609704245
680	121	15	0.2967	HH	1.290659433252	1.00485341584101	-10.9178479193156
681	121	16	0.2967	HH	1.39701263297316	0.98485082831215	-11.2656239026186
682	121	17	0.2967	HH	1.24070865841757	0.789821072034117	-10.5947271830919
683	121	18	0.2967	HH	1.18454686023005	0.923192361939307	-10.5021632264045
684	121	19	0.2967	HH	1.33007326699198	0.988920095210677	-10.4601646676014
685	121	2	0.2967	HH	1.72939246357616	1.21521401894588	-13.3349669156051
686	121	20	0.2967	HH	1.31006001185082	0.927777576054296	-9.81151039859896
687	121	21	0.2967	HH	1.2213604078076	0.935738171184828	-9.84461284534548
688	121	22	0.2967	HH	1.72063976402928	1.2140061362721	-13.3400246677871
689	121	23	0.2967	HH	2.62554670407808	1.94220182563524	-12.3679931096137
690	121	24	0.2967	HH	1.95552708574416	1.23543120064196	-13.2555582787915
691	121	25	0.2967	HH	2.15928410596026	1.63923102586488	-12.0599993965919
692	121	26	0.2967	HH	1.72698689090275	1.36556152054999	-11.7893663851007
693	121	27	0.2967	HH	2.43336032415476	2.26095308503561	-13.8979777496258
694	121	3	0.2967	HH	1.55791313558731	1.1173273271276	-12.4919128923784
695	121	4	0.2967	HH	1.51224895399094	1.14218157742473	-12.9704330544312
696	121	5	0.2967	HH	1.57565670756361	1.03501346022136	-12.8909467277178
697	121	6	0.2967	HH	1.55546987173231	0.982547802540675	-12.0089012308947
698	121	7	0.2967	HH	1.43682024433601	1.00604468102243	-10.5156552275851
699	121	8	0.2967	HH	1.46256832241199	1.01006267369836	-12.5803968979864
700	121	9	0.2967	HH	1.56714569954688	1.14013076489986	-11.0488112974641
701	122	1	0.2967	HH	2.54528326699198	1.79284309955758	-12.5921521764942
702	122	10	0.2967	HH	1.31971640850471	0.935482145223645	-10.7651668372162
703	122	11	0.2967	HH	1.417004736145	1.0062474078058	-10.9531694609623
704	122	12	0.2967	HH	1.598744094458	1.11538452325628	-11.2491352153845
705	122	13	0.2967	HH	1.2773335322412	0.954211769696545	-10.3085303106005
706	122	14	0.2967	HH	1.16292221540606	0.841083840158922	-10.4653461331717
707	122	15	0.2967	HH	1.27229236458696	0.967700443366094	-10.273226163295
708	122	16	0.2967	HH	1.39686368072499	0.960444630605068	-10.5533426609008
709	122	17	0.2967	HH	1.23123199965145	0.783502572306524	-9.76038267328235
710	122	18	0.2967	HH	1.13874431230394	0.902755607017209	-9.81076605289631
711	122	19	0.2967	HH	1.34321939177414	0.993499985874412	-10.1879145893992
712	122	2	0.2967	HH	1.82937000697107	1.2901995869181	-13.0967558090116
713	122	20	0.2967	HH	1.34015365284071	0.940558776155148	-9.09362486153294
714	122	21	0.2967	HH	1.29590247472987	0.968496557591646	-9.76048625993439
715	122	22	0.2967	HH	1.51434668281631	1.04952959025622	-11.3652505686592
716	122	23	0.2967	HH	2.34894386336703	1.56357977248782	-10.9707494981384
717	122	24	0.2967	HH	1.57092692262112	1.15417597218355	-11.4337488488215
718	122	25	0.2967	HH	1.91356673684211	1.68657485697312	-12.0368200167537
719	122	26	0.2967	HH	1.49060309585221	1.12883111601812	-11.0914346813383
720	122	27	0.2967	HH	2.04850581456954	1.7514176085071	-11.345430244612
721	122	3	0.2967	HH	1.70392935238759	1.20904703018393	-12.2369604995233
722	122	4	0.2967	HH	1.55066439421401	1.13321847801557	-12.2886356240112
723	122	5	0.2967	HH	1.57381999233182	1.02906452418959	-12.2534156167515
724	122	6	0.2967	HH	1.57278056814221	0.989508191423862	-11.4236861499869
725	122	7	0.2967	HH	1.43843800941094	0.98626775859191	-9.99204248000157
726	122	8	0.2967	HH	1.43157460264901	0.986046550355987	-11.5515863431441
727	122	9	0.2967	HH	1.50588267270826	1.10763065317308	-10.641716098285
728	123	1	0.0052	HRb	3.10343639525967	2.07236368326452	-13.0902556443889
729	123	10	0.0052	HRb	1.81225339839665	1.20054998547159	-11.0085777863861
730	123	11	0.0052	HRb	1.93633736110143	1.30029993613843	-11.1524323482751
731	123	12	0.0052	HRb	2.03522179539909	1.35191512175397	-12.447957635589
732	123	13	0.0052	HRb	1.81908522133147	1.23778082202197	-10.6999768563184
733	123	14	0.0052	HRb	1.7367010494946	1.17005076616149	-10.5980498843298
734	123	15	0.0052	HRb	1.79481852736145	1.34846246907158	-10.5736327953519
735	123	16	0.0052	HRb	1.87003871871732	1.29200638850197	-9.86610367342206
736	123	17	0.0052	HRb	1.65287231892646	1.17572550589034	-10.7190840491585
737	123	18	0.0052	HRb	1.57559605820843	1.14921107859707	-11.4464563921717
738	123	19	0.0052	HRb	1.66350635447891	1.27003853842313	-11.955472418259
739	123	2	0.0052	HRb	2.37165697769258	1.48067021344944	-10.6807003258418
740	123	20	0.0052	HRb	1.51534590275357	0.981890736757798	-10.3555094752019
741	123	21	0.0052	HRb	1.57604613767863	1.09506130394072	-10.5531132138574
742	123	22	0.0052	HRb	1.97332216033461	1.42702404035142	-12.4340404788311
743	123	23	0.0052	HRb	2.82685881770652	1.89842466343091	-12.4595255554515
744	123	24	0.0052	HRb	2.4656793088184	1.61196581275044	-13.0031271443639
745	123	25	0.0052	HRb	2.96975514186128	2.15170341938325	-12.7730861778081
746	123	26	0.0052	HRb	1.99957003799233	1.5874874535576	-13.2645768668999
747	123	27	0.0052	HRb	2.75398554653189	1.90797075612719	-11.0267913465975
748	123	3	0.0052	HRb	1.98573571488323	1.41460743900424	-11.4726215625231
749	123	4	0.0052	HRb	2.20210459044963	1.4754494942361	-11.65404468328
750	123	5	0.0052	HRb	2.02043682781457	1.31581984565998	-12.6104955681984
751	123	6	0.0052	HRb	2.06202365806901	1.40761815038818	-11.6136670730026
752	123	7	0.0052	HRb	1.96622963401882	1.31899796276213	-11.8907435707002
753	123	8	0.0052	HRb	1.8083352931335	1.15860661288853	-12.3544400784407
754	123	9	0.0052	HRb	2.01654724259324	1.30948681482589	-11.7528897844124
755	124	1	0.0052	HRb	2.47410708748693	1.68720721756568	-12.4473116298094
756	124	10	0.0052	HRb	1.43013327710003	1.09887476055016	-13.463936741281
757	124	11	0.0052	HRb	1.46458035447891	1.09802385834112	-12.3767398370356
758	124	12	0.0052	HRb	1.56491761484838	1.25174641345959	-11.8284383330215
759	124	13	0.0052	HRb	1.26627371836877	0.959911678785797	-12.1897760252038
760	124	14	0.0052	HRb	1.448706094458	1.05900544442935	-12.1722082878798
761	124	15	0.0052	HRb	1.37563581979784	1.0473679176441	-11.3957705168412
762	124	16	0.0052	HRb	1.31912571279191	0.909724454241162	-12.0749573734784
763	124	17	0.0052	HRb	1.30010392854653	0.948566159853265	-12.4570302366864
764	124	18	0.0052	HRb	1.26781082851168	0.8850530861812	-11.735118461172
765	124	19	0.0052	HRb	1.41564992994075	1.00455598103187	-12.7341003083751
766	124	2	0.0052	HRb	1.5845718156152	1.01978606806964	-12.9832516367848
767	124	20	0.0052	HRb	1.45175192854653	0.965084753147402	-12.2531540191847
768	124	21	0.0052	HRb	1.1917945127222	0.858848635147439	-11.0334925315891
769	124	22	0.0052	HRb	1.33356703729522	0.941567308665369	-12.5458610799524
770	124	23	0.0052	HRb	2.25060453189265	1.5103959932973	-13.3625071107191
771	124	24	0.0052	HRb	1.31058671976298	0.960666370876944	-13.8155914740923
772	124	25	0.0052	HRb	2.14535566608574	1.60919050130851	-13.3615733985279
773	124	26	0.0052	HRb	1.39615715684908	1.03734307292221	-12.7364343106308
774	124	27	0.0052	HRb	2.16287602892994	1.53475750135871	-12.3413723825709
775	124	3	0.0052	HRb	1.37920503032415	0.932117941978926	-11.5773441410879
776	124	4	0.0052	HRb	1.57969695782503	1.01445019486032	-12.3794949236272
777	124	5	0.0052	HRb	1.33856753468107	1.02063954162411	-12.2404192026348
778	124	6	0.0052	HRb	1.57116247507842	1.06355162561237	-12.3376256555841
779	124	7	0.0052	HRb	1.36030873684211	0.930892317984692	-11.9929774047736
780	124	8	0.0052	HRb	1.28042877936563	1.04288540760343	-11.1957510037543
781	124	9	0.0052	HRb	1.51267910386894	1.15179846430841	-12.2154617477471
782	125	1	0.0297	HRb	1.55860197769258	1.12486224490461	-11.4766835841164
783	125	10	0.0297	HRb	1.01102455733705	0.787801830183719	-7.4639625880654
784	125	11	0.0297	HRb	1.07678918612757	0.820480489707569	-9.68294293909004
785	125	12	0.0297	HRb	1.32112618787034	0.873312033697766	-7.62777270955178
786	125	13	0.0297	HRb	1.07461879295922	0.815460005436853	-7.56523079731493
787	125	14	0.0297	HRb	0.9341894377832	0.706498982732265	-7.88499318246694
788	125	15	0.0297	HRb	0.826928316835134	0.572872384867198	-7.8192859703668
789	125	16	0.0297	HRb	1.12261109864064	0.825091300964149	-9.51860785557951
790	125	17	0.0297	HRb	1.28824559776926	0.856212248669516	-7.0939946134244
791	125	18	0.0297	HRb	1.11293868455908	0.903097908620166	-8.29839652228609
792	125	19	0.0297	HRb	0.91661247263855	0.692410689653715	-8.01579698351603
793	125	2	0.0297	HRb	1.25356140815615	0.884914508920829	-7.99245059092102
794	125	20	0.0297	HRb	1.01377576333217	0.787926860800217	-7.25790378018517
795	125	21	0.0297	HRb	0.987978337399791	0.759205648493531	-6.89593806775689
796	125	22	0.0297	HRb	1.47220423422795	1.13239034484216	-10.7085101089502
797	125	23	0.0297	HRb	3.16877377762287	2.59916456149978	-10.2549403129249
798	125	24	0.0297	HRb	1.3487959452771	1.00338389596588	-9.55423915748687
799	125	25	0.0297	HRb	2.34150781979784	1.91630885613261	-10.6511028426861
800	125	26	0.0297	HRb	1.44065808539561	0.970370303994546	-8.9415961544258
801	125	27	0.0297	HRb	2.264639716626	1.5472302334064	-9.63051787462211
802	125	3	0.0297	HRb	0.935490308818404	0.814669656067008	-9.41925514392851
803	125	4	0.0297	HRb	1.07152067514814	0.725490860245555	-7.8786646171172
804	125	5	0.0297	HRb	1.01917995155106	0.762981534747598	-9.56580003038247
805	125	6	0.0297	HRb	1.16842290484489	0.802149412283183	-7.19247506017592
806	125	7	0.0297	HRb	1.1781398703381	0.827269213100064	-8.33098125143895
807	125	8	0.0297	HRb	1.18647958661555	0.87284812011993	-9.42409584989559
808	125	9	0.0297	HRb	1.09350151620774	0.784470514391917	-7.75704479880458
809	126	1	0.0297	HRb	2.19338218752178	1.60539025886278	-14.1334440367008
810	126	10	0.0297	HRb	1.44240943360056	1.19047180915867	-9.21851875023132
811	126	11	0.0297	HRb	1.22503078041129	0.909532225495042	-10.1429637778089
812	126	12	0.0297	HRb	1.29246981073545	0.918083061238309	-10.2019653533972
813	126	13	0.0297	HRb	1.35584188114326	0.99874124417716	-8.25921742155214
814	126	14	0.0297	HRb	1.23448543150924	0.840704122210446	-9.72365628232989
815	126	15	0.0297	HRb	1.11715367967933	0.878896863325533	-8.21626828390871
816	126	16	0.0297	HRb	1.52759490275357	1.22455915439553	-8.3266811905974
817	126	17	0.0297	HRb	1.20283457999303	0.9492984970008	-10.3150758906512
818	126	18	0.0297	HRb	1.12340940745905	0.838726414904336	-9.44524631951025
819	126	19	0.0297	HRb	1.13390605158592	0.838066600829951	-8.34319910903134
820	126	2	0.0297	HRb	1.62348939491112	1.29107740335209	-9.3542018843709
821	126	20	0.0297	HRb	1.15133244022307	0.822249615919338	-8.84591833214761
822	126	21	0.0297	HRb	1.20983330428721	0.895176502131505	-9.45482884325565
823	126	22	0.0297	HRb	1.46722060439177	1.09196925149231	-11.364342527579
824	126	23	0.0297	HRb	2.27318812547926	1.66395744540869	-12.7170215070774
825	126	24	0.0297	HRb	1.43689976751481	1.10209553133188	-10.9351512728644
826	126	25	0.0297	HRb	2.20568756186825	1.73803536296018	-11.3186848113059
827	126	26	0.0297	HRb	1.41588934994772	1.04063031168894	-9.83656843436105
828	126	27	0.0297	HRb	1.97861531927501	1.43769197165884	-10.9179073495463
829	126	3	0.0297	HRb	1.20576536075288	0.924082105223466	-10.5534617406149
830	126	4	0.0297	HRb	1.30829963576159	1.02458692429239	-10.7882336606846
831	126	5	0.0297	HRb	1.37168343848031	0.916162447544224	-9.56748020770606
832	126	6	0.0297	HRb	1.34497175949808	0.976962992518813	-9.77159925502552
833	126	7	0.0297	HRb	1.34225165772046	0.949225418436856	-9.56520012534778
834	126	8	0.0297	HRb	1.40285188358313	0.978903237348622	-10.6446048180152
835	126	9	0.0297	HRb	1.20500043081213	0.948577518953076	-9.74479194140789
836	127	1	0.0297	HRg	2.39502429243639	1.86850664009201	-16.9930013209994
837	127	10	0.0297	HRg	1.02487657406762	0.810562569573536	-9.89369513215771
838	127	11	0.0297	HRg	1.11021152004183	0.815094599212927	-9.39324079572679
839	127	12	0.0297	HRg	1.01997785639596	0.773723585934745	-9.77461635355303
840	127	13	0.0297	HRg	1.035708716626	0.770696784662724	-7.15855898540392
841	127	14	0.0297	HRg	1.01938054409202	0.723199216204793	-7.62881419681844
842	127	15	0.0297	HRg	1.24834264412687	0.995389189114812	-7.56282565676932
843	127	16	0.0297	HRg	0.802727998605786	0.644518954557574	-7.50132804464746
844	127	17	0.0297	HRg	1.03277278041129	0.795228068921402	-9.43690142888062
845	127	18	0.0297	HRg	1.02086063750436	0.745640878213767	-9.17684112420178
846	127	19	0.0297	HRg	0.980630701289648	0.802989177254114	-7.19388072561273
847	127	2	0.0297	HRg	1.45745742906936	1.16359347443351	-13.7823090288119
848	127	20	0.0297	HRg	0.939723568490763	0.726820481134799	-6.87703264365259
849	127	21	0.0297	HRg	1.13856491042175	0.808730770365345	-6.94422000936069
850	127	22	0.0297	HRg	1.31878932136633	1.13959481785807	-11.2596608004792
851	127	23	0.0297	HRg	2.22325008191007	1.4730354000651	-12.8552099966378
852	127	24	0.0297	HRg	1.52206621261764	1.17625592625908	-11.1327296576955
853	127	25	0.0297	HRg	2.07416759951203	1.49243215291486	-11.6538614503838
854	127	26	0.0297	HRg	1.27687762739631	0.889655732867677	-7.7709187706917
855	127	27	0.0297	HRg	2.75700712826769	1.99201197777848	-8.08737794480186
856	127	3	0.0297	HRg	1.41471156500523	1.01353855433057	-14.4538383388567
857	127	4	0.0297	HRg	1.43733425374695	0.973918491633982	-10.3355300071693
858	127	5	0.0297	HRg	1.31528622098292	1.05638915174336	-8.22870613181824
859	127	6	0.0297	HRg	1.27013079783897	0.94763677552917	-9.23099051825445
860	127	7	0.0297	HRg	0.9208397263855	0.744615245321646	-9.9186815080077
861	127	8	0.0297	HRg	1.11697641129313	0.929949754136782	-10.612610255487
862	127	9	0.0297	HRg	1.30643032032067	0.896938591225885	-11.2471124583093
863	128	1	0.0297	HRg	2.26639109759498	1.51392505345326	-14.6758752134414
864	128	10	0.0297	HRg	1.12098560090624	0.816509689871963	-10.8326585607704
865	128	11	0.0297	HRg	1.13807009376089	0.828410975572165	-11.0656137712639
866	128	12	0.0297	HRg	1.04532327012896	0.723022023122326	-10.553831692665
867	128	13	0.0297	HRg	1.20476496131056	0.890786964719233	-10.3221673537053
868	128	14	0.0297	HRg	1.34567910874869	1.02348980766277	-7.90666069964024
869	128	15	0.0297	HRg	1.24676582293482	0.862295339021861	-9.4733233254825
870	128	16	0.0297	HRg	1.07012950714535	0.712039508880925	-10.1081758044198
871	128	17	0.0297	HRg	1.02914088637156	0.716114637990981	-10.2064907085975
872	128	18	0.0297	HRg	1.03918162879052	0.802474426074053	-11.0417403912115
873	128	19	0.0297	HRg	0.932917995817358	0.683079752713858	-7.34525787476143
874	128	2	0.0297	HRg	1.406307113977	1.02408004531572	-11.4069903209049
875	128	20	0.0297	HRg	1.04184401463925	0.753325851601223	-9.99635673021081
876	128	21	0.0297	HRg	0.906804412687347	0.718027887818373	-9.25688325434949
877	128	22	0.0297	HRg	1.25472380237016	0.969723346023782	-10.8962645215995
878	128	23	0.0297	HRg	1.88079783304287	1.31694712355787	-12.5609723129035
879	128	24	0.0297	HRg	1.27041828232834	0.920352041299642	-9.95417508414872
880	128	25	0.0297	HRg	2.14304301324503	1.63083388990768	-9.04858312128346
881	128	26	0.0297	HRg	1.57178280411293	1.32925303921484	-9.66648502394588
882	128	27	0.0297	HRg	2.89666496375044	2.1383438151621	-8.58919020520549
883	128	3	0.0297	HRg	1.22548660299756	0.902487898635184	-11.0660430368777
884	128	4	0.0297	HRg	1.21371115789474	0.930440202350221	-9.93627596877204
885	128	5	0.0297	HRg	1.22969445102823	0.897625445162754	-10.6188868309252
886	128	6	0.0297	HRg	1.21010217044266	0.791681688555856	-7.94112932675568
887	128	7	0.0297	HRg	1.13161360020913	0.760527074294729	-8.63153193909301
888	128	8	0.0297	HRg	1.00945155106309	0.740490986998814	-10.0536430541126
889	128	9	0.0297	HRg	1.08510184907633	0.833643197170303	-10.3436366321877
890	129	1	0.2967	HRg	2.14766305158592	1.5399030200108	-18.2626902595975
891	129	10	0.2967	HRg	1.1778371941443	0.84185902437741	-13.4917951417566
892	129	11	0.2967	HRg	1.20204836772395	0.985494074280926	-12.8356570843412
893	129	12	0.2967	HRg	1.04135985569885	0.755768477369211	-10.8416629590149
894	129	13	0.2967	HRg	0.97622235029627	0.751326015981625	-10.2189246165295
895	129	14	0.2967	HRg	1.12176340955037	0.798164359269805	-12.9615468684724
896	129	15	0.2967	HRg	1.06100864970373	0.784035044729823	-11.1187864139518
897	129	16	0.2967	HRg	1.15909820878355	0.863262354704198	-12.9805682429256
898	129	17	0.2967	HRg	0.906617736842105	0.681178085413331	-10.556261184626
899	129	18	0.2967	HRg	0.997375657371907	0.766999352209942	-10.8920711455623
900	129	19	0.2967	HRg	0.846625389334263	0.676787914607111	-10.1630362010677
901	129	2	0.2967	HRg	1.40116560055769	1.04791747398481	-19.8505474559276
902	129	20	0.2967	HRg	0.966471411641687	0.703613245785451	-9.53178574726424
903	129	21	0.2967	HRg	0.916436041477867	0.676125282574899	-10.328258455789
904	129	22	0.2967	HRg	1.29974158208435	0.944157822686054	-12.0514505453707
905	129	23	0.2967	HRg	2.19914126734054	1.55838030523135	-13.1101207838775
906	129	24	0.2967	HRg	1.25200145172534	0.94731007315128	-14.7055353067556
907	129	25	0.2967	HRg	2.00588139630533	1.44365656412392	-15.2537034543951
908	129	26	0.2967	HRg	1.33876420634367	1.03674320740359	-11.7499114867512
909	129	27	0.2967	HRg	1.86838480550715	1.31845623695039	-14.1551649363464
910	129	3	0.2967	HRg	1.66167052980132	1.3094401137908	-16.6729551376796
911	129	4	0.2967	HRg	1.33091154165214	0.993743088407138	-16.8585362966884
912	129	5	0.2967	HRg	1.18697905298013	0.874903359078418	-16.8082277071141
913	129	6	0.2967	HRg	1.07686636737539	0.806515029362835	-11.4579978512039
914	129	7	0.2967	HRg	1.06701145521087	0.796723873251009	-11.4719534919795
915	129	8	0.2967	HRg	1.11507566852562	0.821214785460803	-11.0398443830682
916	129	9	0.2967	HRg	1.18355544266295	0.82186324893206	-12.3464307450933
917	13	1	0.0297	HRg	1.5220036469153	1.08880924326146	-13.415188481417
918	13	10	0.0297	HRg	1.04702105820843	0.77821194942794	-8.75060732447158
919	13	11	0.0297	HRg	1.0951286918787	0.754698187772645	-9.84232788009465
920	13	12	0.0297	HRg	1.01957167967933	0.714471701523327	-9.42844948477693
921	13	13	0.0297	HRg	1.04828172568839	0.797098969766472	-9.84824564681472
922	13	14	0.0297	HRg	1.20305014848379	0.95144500034429	-10.3088209309571
923	13	15	0.0297	HRg	0.941412968978738	0.711120781116824	-9.2432701224515
924	13	16	0.0297	HRg	1.02286078912513	0.725138859583426	-9.27394083164259
925	13	17	0.0297	HRg	1.03040606134542	0.792765446673858	-9.34644147994195
926	13	18	0.0297	HRg	0.965442076681771	0.695025960148878	-8.33716303843751
927	13	19	0.0297	HRg	1.0751079407459	0.719425296404617	-9.22232432194645
928	13	2	0.0297	HRg	1.04203389090275	0.745200212740885	-9.69835231335994
929	13	20	0.0297	HRg	0.95814118403625	0.737345551596921	-9.22456567433982
930	13	21	0.0297	HRg	0.990590143952597	0.77143643182069	-9.13461610599473
931	13	22	0.0297	HRg	1.41213998605786	1.04548621538577	-11.1840998516138
932	13	23	0.0297	HRg	2.32161339107703	1.8789065761655	-12.0294502890511
933	13	24	0.0297	HRg	1.47955733635413	1.20247729166052	-9.69537978095425
934	13	25	0.0297	HRg	2.34446843848031	1.71044111804094	-8.21721934306365
935	13	26	0.0297	HRg	1.47162825304984	1.04586389802486	-12.5377584219436
936	13	27	0.0297	HRg	2.14766111850819	1.62047623518392	-10.9962995804553
937	13	3	0.0297	HRg	1.00823305332869	0.736017453137366	-9.48807425083386
938	13	4	0.0297	HRg	1.12411040188219	0.860337342405384	-7.86005342178621
939	13	5	0.0297	HRg	1.00261352980132	0.758371023922903	-7.78858303238341
940	13	6	0.0297	HRg	1.18110439491112	0.844800460251763	-8.16604238356254
941	13	7	0.0297	HRg	1.00839567479958	0.710517773889944	-9.19465807996907
942	13	8	0.0297	HRg	1.09311945904496	0.761803139329829	-9.73962959830357
943	13	9	0.0297	HRg	1.2424173928198	0.859905791640288	-10.2422170191524
944	130	1	0.2967	HRg	2.43000381840363	1.78810754449721	-18.8959961750904
945	130	10	0.2967	HRg	1.42621910979435	1.06599913970237	-12.5616572094445
946	130	11	0.2967	HRg	1.44684376193796	1.08812235254362	-12.922889269015
947	130	12	0.2967	HRg	1.43059259532938	1.02457933291159	-11.6555536938148
948	130	13	0.2967	HRg	1.57415452666434	1.11237194047628	-13.6410537733126
949	130	14	0.2967	HRg	1.52895102405019	1.00119314831611	-12.1421960743172
950	130	15	0.2967	HRg	1.4267031941443	0.968830910749436	-10.6155770795763
951	130	16	0.2967	HRg	1.47233887870338	0.963772044462847	-12.9881213524168
952	130	17	0.2967	HRg	1.40180205263158	1.01278120955421	-16.9740595648804
953	130	18	0.2967	HRg	1.33569291704427	1.0109018717042	-16.1762938009526
954	130	19	0.2967	HRg	1.35389039944231	0.930340817086625	-11.7157170816121
955	130	2	0.2967	HRg	1.56768136981527	1.07010417215884	-14.1474285099464
956	130	20	0.2967	HRg	1.1932026671314	0.883480991482534	-11.6841105614583
957	130	21	0.2967	HRg	1.24278964273266	0.864262673861745	-11.347629411895
958	130	22	0.2967	HRg	1.76509523980481	1.43393687449062	-14.222327928217
959	130	23	0.2967	HRg	2.76613139700244	2.00205438449322	-13.8751875024089
960	130	24	0.2967	HRg	1.64031555559428	1.34143690673422	-18.910437973294
961	130	25	0.2967	HRg	2.50448555594284	1.87087077346742	-18.2074029320009
962	130	26	0.2967	HRg	1.49346747124434	1.15374743294994	-13.1519011627387
963	130	27	0.2967	HRg	1.89098737399791	1.47597989811166	-12.9873068806789
964	130	3	0.2967	HRg	1.61333557685605	1.13874924642079	-12.4068627460985
965	130	4	0.2967	HRg	1.54285336249564	1.06968786227249	-11.2980956854492
966	130	5	0.2967	HRg	1.57178075252701	1.096112793405	-11.983553539664
967	130	6	0.2967	HRg	1.67302634158243	1.12748242238973	-13.741476882737
968	130	7	0.2967	HRg	1.68374391948414	1.16695325735284	-13.2465139299476
969	130	8	0.2967	HRg	1.57824154792611	1.11499169418458	-12.1665243649441
970	130	9	0.2967	HRg	1.48182350679679	1.1004349700042	-13.7085585706499
971	131	1	0.2967	HRb	2.6043489003137	2.51065318378658	-12.5920387217203
972	131	10	0.2967	HRb	1.42686527326595	0.969217864627336	-9.49002813788296
973	131	11	0.2967	HRb	1.47449127187173	1.018416210542	-9.64545866504314
974	131	12	0.2967	HRb	1.4612102391077	1.00047825936058	-10.1796595798944
975	131	13	0.2967	HRb	1.52184867933078	1.00961515701835	-9.54538158764465
976	131	14	0.2967	HRb	1.25969237957476	0.883016455528365	-9.73042316684583
977	131	15	0.2967	HRb	1.33551976751481	0.974955086698916	-10.3548722405106
978	131	16	0.2967	HRb	1.20957539107703	0.92616954368642	-7.27974708365722
979	131	17	0.2967	HRb	1.25462955036598	0.963706840481474	-7.89816404435409
980	131	18	0.2967	HRb	1.34048268490763	0.947622780890903	-7.80351268070723
981	131	19	0.2967	HRb	1.39493234471941	1.0344421547828	-9.45149203895437
982	131	2	0.2967	HRb	1.64931234297665	1.08674710669165	-11.6715745333801
983	131	20	0.2967	HRb	1.27953233705124	0.971996835364268	-8.20091188989609
984	131	21	0.2967	HRb	1.58716110979435	1.23005626087209	-8.69738567868603
985	131	22	0.2967	HRb	1.36245913384455	1.01351381905335	-11.7759557107642
986	131	23	0.2967	HRb	2.19136311258278	1.57277056976803	-12.9287049004069
987	131	24	0.2967	HRb	1.33202041896131	1.03918052217403	-12.8383075070542
988	131	25	0.2967	HRb	2.0564681244336	1.70727641600685	-14.1579336935728
989	131	26	0.2967	HRb	1.24204710561171	0.956243620353781	-11.7145538120046
990	131	27	0.2967	HRb	1.82140738410596	1.31277109049857	-11.5006890594841
991	131	3	0.2967	HRb	1.41829775566399	0.889799221503347	-11.5008954345662
992	131	4	0.2967	HRb	1.34265799686302	0.925715984249436	-10.2914538583531
993	131	5	0.2967	HRb	1.26038110282328	0.790793860829157	-10.0038015288528
994	131	6	0.2967	HRb	1.27774754444057	0.93474545965964	-10.5720582764566
995	131	7	0.2967	HRb	1.33216709201812	0.877495392513441	-9.9915199352213
996	131	8	0.2967	HRb	1.41955558034158	1.0644772238604	-10.5136917681341
997	131	9	0.2967	HRb	1.51187756012548	0.993788009314298	-10.311550739032
998	132	1	0.2967	HRb	2.19222654339491	1.74647337812192	-10.5066310806183
999	132	10	0.2967	HRb	1.41204066329732	1.0087642192392	-7.91229564019751
1000	132	11	0.2967	HRb	1.4740590097595	1.0019776148331	-8.20497885800036
1001	132	12	0.2967	HRb	1.30835594841408	0.998894517971942	-8.58614844765207
1002	132	13	0.2967	HRb	1.40838378145695	0.971384650557827	-7.92500305295601
1003	132	14	0.2967	HRb	1.38728806587661	0.963214138070674	-7.83485804290552
1004	132	15	0.2967	HRb	1.20042331509237	0.852419515661509	-7.49158882998353
1005	132	16	0.2967	HRb	1.43123269466713	1.06020337123898	-7.96927990436022
1006	132	17	0.2967	HRb	1.33580848379226	0.936759142229042	-7.0698405469162
1007	132	18	0.2967	HRb	1.40050390205647	0.934274164412248	-8.99146186468246
1008	132	19	0.2967	HRb	1.48754087940049	0.988775120498852	-7.90285840128264
1009	132	2	0.2967	HRb	1.97095204182642	1.43123441245904	-7.85207205895751
1010	132	20	0.2967	HRb	1.28266214116417	0.93350102392658	-8.92600176207346
1011	132	21	0.2967	HRb	1.23666686371558	0.891900684039052	-7.53607184843654
1012	132	22	0.2967	HRb	1.86062818299059	1.49219693776207	-10.0821322920177
1013	132	23	0.2967	HRb	3.66260800836528	2.45226726992619	-10.5539369834416
1014	132	24	0.2967	HRb	1.97226839944231	1.43762145713676	-9.56025254352419
1015	132	25	0.2967	HRb	2.8803787413733	1.95738838144289	-10.8392058635863
1016	132	26	0.2967	HRb	1.90397826629488	1.67998560493981	-11.2309672799436
1017	132	27	0.2967	HRb	3.34435946741025	2.13863220973397	-9.52260740601974
1018	132	3	0.2967	HRb	1.85362263401882	1.25949271243241	-7.22634720916684
1019	132	4	0.2967	HRb	1.77886665562914	1.20067432813499	-7.54450332609904
1020	132	5	0.2967	HRb	1.93671070965493	1.26372373648589	-7.49263834961102
1021	132	6	0.2967	HRb	1.73175122516556	1.27840805667379	-7.79424187211289
1022	132	7	0.2967	HRb	1.6155220149878	1.09404193083438	-7.5233375649519
1023	132	8	0.2967	HRb	1.53904010874869	1.0812939730629	-7.89330546567193
1024	132	9	0.2967	HRb	1.47742249843151	0.984652219199497	-7.51512373728896
1025	133	1	0.0052	HRg	1.80121066085744	1.34363228228052	-18.5356433037259
1026	133	10	0.0052	HRg	1.36216881491809	1.01481817431989	-11.3038993910819
1027	133	11	0.0052	HRg	1.3792922188916	0.988282746333616	-11.5431787951118
1028	133	12	0.0052	HRg	1.17977487730917	0.997938545562803	-10.6832154957467
1029	133	13	0.0052	HRg	1.27874835970722	0.998908116525773	-10.6415994016232
1030	133	14	0.0052	HRg	1.10844047821541	0.882313169282898	-10.9028857076292
1031	133	15	0.0052	HRg	1.09842542174974	0.816098288466245	-11.8914103882569
1032	133	16	0.0052	HRg	1.19047685918438	0.886553908769186	-11.6405148176658
1033	133	17	0.0052	HRg	1.22836841582433	0.907721454041437	-11.3021513928032
1034	133	18	0.0052	HRg	1.11025469884977	0.895942666243659	-10.8836214679666
1035	133	19	0.0052	HRg	1.25330389717672	1.06461654723777	-10.5196592655246
1036	133	2	0.0052	HRg	1.26436619832694	1.02938990657547	-14.1663894356726
1037	133	20	0.0052	HRg	1.23582700383409	1.00126787287055	-11.8186169967624
1038	133	21	0.0052	HRg	1.10086859254096	0.880891548014244	-12.1263329275004
1039	133	22	0.0052	HRg	1.05976283861973	0.845804227051834	-13.9890075230874
1040	133	23	0.0052	HRg	1.91351516626002	1.4275791947678	-11.9933170748192
1041	133	24	0.0052	HRg	1.36471772777971	1.01839165771894	-13.9113816181784
1042	133	25	0.0052	HRg	2.16873052004183	1.70134402271266	-13.5333476793747
1043	133	26	0.0052	HRg	1.24326228476821	0.933353017992528	-16.9188562567775
1044	133	27	0.0052	HRg	2.03417373300802	1.61296952409673	-15.6686950855012
1045	133	3	0.0052	HRg	1.29431525235274	1.02498006815056	-11.2031974543204
1046	133	4	0.0052	HRg	1.11081233844545	0.881744583223937	-12.4672629797112
1047	133	5	0.0052	HRg	1.21390238654583	0.882651282539976	-12.80000925192
1048	133	6	0.0052	HRg	1.18105630393865	0.889071265331947	-12.6756970284123
1049	133	7	0.0052	HRg	1.41251854234925	0.993041166528018	-11.7737449201245
1050	133	8	0.0052	HRg	1.3112902938306	1.14122892021791	-11.3048348526952
1051	133	9	0.0052	HRg	1.35978274067619	0.994053705055652	-11.6264799918521
1052	134	1	0.0052	HRg	2.83137263994423	2.08335536515724	-12.519060449209
1053	134	10	0.0052	HRg	1.55430620006971	1.16134613083857	-10.0362328845811
1054	134	11	0.0052	HRg	1.58683608295573	1.15541030411317	-9.65768676518842
1055	134	12	0.0052	HRg	1.40884543638899	0.9240900981254	-9.97488990775792
1056	134	13	0.0052	HRg	1.84780309724643	1.36436750752612	-11.29099765244
1057	134	14	0.0052	HRg	1.56039028093412	1.19471922191416	-10.2791577907362
1058	134	15	0.0052	HRg	1.52459428197978	1.18397344616489	-10.0022784423005
1059	134	16	0.0052	HRg	1.54457603380969	1.34905729076736	-9.87124343260038
1060	134	17	0.0052	HRg	1.59411679574765	1.22598101565968	-9.16952259458992
1061	134	18	0.0052	HRg	1.32858660543743	1.07239994061501	-8.64777382444467
1062	134	19	0.0052	HRg	1.40182870233531	1.00793316351389	-9.59938754092225
1063	134	2	0.0052	HRg	1.91356717985361	1.3319978309384	-12.0067795272293
1064	134	20	0.0052	HRg	1.57745120111537	1.26889485098402	-8.90545649416863
1065	134	21	0.0052	HRg	1.55282236249564	1.18479950938914	-9.92863142825624
1066	134	22	0.0052	HRg	1.68278239595678	1.2586294624362	-10.5099906680456
1067	134	23	0.0052	HRg	2.59358593656326	1.80926191219582	-9.70455053681047
1068	134	24	0.0052	HRg	1.45258765597769	1.13046754705779	-11.7875329869459
1069	134	25	0.0052	HRg	2.42158988567445	1.54621335846554	-10.2839678613909
1070	134	26	0.0052	HRg	1.70947688706866	1.1733210492669	-11.4007339318264
1071	134	27	0.0052	HRg	2.75018510700593	1.97498159982423	-10.2829794463306
1072	134	3	0.0052	HRg	1.61280912338794	1.13003187251212	-11.1527072480286
1073	134	4	0.0052	HRg	1.71110836702684	1.26039613104366	-10.4596349409823
1074	134	5	0.0052	HRg	1.66963663680725	1.30825573907828	-11.8133688984297
1075	134	6	0.0052	HRg	1.71952712025096	1.38249932455955	-11.6328869140795
1076	134	7	0.0052	HRg	1.6453705674451	1.15356387548472	-10.6011456075368
1077	134	8	0.0052	HRg	1.68702520425235	1.13730752603753	-9.45081510134719
1078	134	9	0.0052	HRg	1.73156432450331	1.24574321411397	-10.2076799960676
1079	135	1	0	CG	3.39827417845939	2.28868609445453	-13.7560164711304
1080	135	10	0	CG	2.61155946915301	1.652759772588	-12.6029934412944
1081	135	11	0	CG	2.63412059951203	1.77947976354208	-12.6799846198845
1082	135	12	0	CG	2.47937718682468	1.90658762129944	-13.2372895239733
1083	135	13	0	CG	2.82187241965842	1.90020991212963	-13.7984322336374
1084	135	14	0	CG	2.90161731927501	2.04608419665986	-15.1663331137628
1085	135	15	0	CG	2.67690628511677	1.95529837424267	-15.3162579279214
1086	135	16	0	CG	2.51717333670268	1.75920643627467	-17.5527732107313
1087	135	17	0	CG	2.41396319275009	1.62581950699153	-15.4627140297904
1088	135	18	0	CG	2.45625084663646	1.80057033651208	-14.4892046701048
1089	135	19	0	CG	2.22884555280586	1.60838496958008	-14.038506685011
1090	135	2	0	CG	2.62731343534333	1.63351712032765	-13.9725680302376
1091	135	20	0	CG	2.33063637051237	1.62889430391628	-13.2248440321141
1092	135	21	0	CG	2.14899390066225	1.44786635546297	-12.1673625500317
1093	135	22	0	CG	2.26409545834786	1.57754668077946	-12.1378429531691
1094	135	23	0	CG	3.90445732554897	2.47496593797001	-10.4463721068068
1095	135	24	0	CG	2.43166516486581	1.70332456289413	-11.9798395179221
1096	135	25	0	CG	4.17812901847334	2.60375280259357	-10.3863872033418
1097	135	26	0	CG	2.5056473733008	1.80699754276297	-11.9889989639861
1098	135	27	0	CG	4.70151020843499	2.90584313549266	-9.4674056920823
1099	135	3	0	CG	2.44817871348902	1.51963025234207	-16.0972140667983
1100	135	4	0	CG	2.87958520669223	2.10302764125622	-15.5229825647945
1101	135	5	0	CG	2.3327984280237	1.4193220236543	-15.5554350829962
1102	135	6	0	CG	2.34038632694319	1.49221495807422	-15.1437256536863
1103	135	7	0	CG	2.49512977448588	1.68683931638976	-14.6014919858088
1104	135	8	0	CG	2.47384863088184	1.65864660669051	-14.2068064990179
1105	135	9	0	CG	2.38110110596026	1.67910463272934	-14.2906347159187
1106	136	1	0	CG	2.59732536075288	1.87418443242386	-15.917604537021
1107	136	10	0	CG	1.6317488703381	1.27736508806252	-14.6898742994382
1108	136	11	0	CG	1.72722527849425	1.26150393853844	-14.3041410927406
1109	136	12	0	CG	1.73519353607529	1.34760687130303	-13.3488945392008
1110	136	13	0	CG	1.60670185012199	1.2462060180043	-12.1978432294817
1111	136	14	0	CG	1.99487678180551	1.37326107560521	-13.985598119727
1112	136	15	0	CG	2.01923060787731	1.46641566457673	-14.105709566418
1113	136	16	0	CG	2.03706674625305	1.4265943969649	-13.9092346466337
1114	136	17	0	CG	1.65386892645521	1.16047688600425	-12.9426812358497
1115	136	18	0	CG	1.63659696653886	1.24566974178308	-13.2539947337607
1116	136	19	0	CG	1.66241703206692	1.14425752791267	-12.1565824385562
1117	136	2	0	CG	2.18301176368072	1.46917428826632	-17.3002263661333
1118	136	20	0	CG	1.89875964482398	1.60084817029783	-14.037028002362
1119	136	21	0	CG	1.88395727326595	1.61890944726453	-12.6944680201595
1120	136	22	0	CG	1.43183486441269	0.94755313218034	-13.8895485268428
1121	136	23	0	CG	2.31933161972813	1.73544070280731	-13.1402285283103
1122	136	24	0	CG	1.5013720149878	1.29225660647253	-15.3293133178316
1123	136	25	0	CG	2.2510945270129	1.57254537053186	-16.1697974827607
1124	136	26	0	CG	1.54572834297665	1.25866769523776	-13.1171154693004
1125	136	27	0	CG	2.02850879888463	1.63870447072404	-10.7501996319676
1126	136	3	0	CG	1.97682477692576	1.45961414169449	-15.7947528035818
1127	136	4	0	CG	1.81124926036947	1.46722323981115	-15.4709896496088
1128	136	5	0	CG	2.03858910073196	1.43248126975542	-16.0661790153964
1129	136	6	0	CG	1.82663630393865	1.24724497622669	-15.8412594799658
1130	136	7	0	CG	1.93754623039387	1.44570253382616	-16.5255395129315
1131	136	8	0	CG	1.70475797699547	1.28975315356573	-14.1483168240973
1132	136	9	0	CG	1.69483793760892	1.13043427533146	-13.5510931838574
1133	137	1	0.0052	TG	3.42755330324155	2.29296913126436	-10.4617356249556
1134	137	10	0.0052	TG	2.06029321157198	1.63473686104948	-10.0929645244465
1135	137	11	0.0052	TG	1.58329451829906	1.12305103151042	-10.5092398960892
1136	137	12	0.0052	TG	1.54670832938306	1.09557380970677	-9.95719943229898
1137	137	13	0.0052	TG	1.7011769752527	1.22492288252783	-10.5037145517675
1138	137	14	0.0052	TG	1.81950246287905	1.28557985174657	-9.73507505133291
1139	137	15	0.0052	TG	1.72357611781108	1.17523978755717	-10.1748270387213
1140	137	16	0.0052	TG	1.87147194283723	1.29956741327274	-9.04306334840254
1141	137	17	0.0052	TG	1.69702199930289	1.21999766936605	-8.92481789720968
1142	137	18	0.0052	TG	1.59388625792959	1.07363289846696	-9.95736314959549
1143	137	19	0.0052	TG	1.88666700836528	1.56899659757486	-8.82772473218064
1144	137	2	0.0052	TG	2.13756670512374	1.44747111737129	-10.6023808039013
1145	137	20	0.0052	TG	1.60598426594632	1.17846998627672	-8.05428799708662
1146	137	21	0.0052	TG	1.43905853642384	1.16339585439425	-9.53195145996379
1147	137	22	0.0052	TG	1.99717607319624	1.45314368957494	-8.5677395106417
1148	137	23	0.0052	TG	3.56374342976647	2.12682624668375	-9.20151160290998
1149	137	24	0.0052	TG	1.66512797838968	1.38792017252112	-9.37405514795325
1150	137	25	0.0052	TG	2.94593845381666	2.2092009251559	-10.0599497822795
1151	137	26	0.0052	TG	1.93885031474381	1.50100812910876	-9.08522916599619
1152	137	27	0.0052	TG	3.53005602370164	2.33499842141671	-8.36314873122214
1153	137	3	0.0052	TG	1.92766719797839	1.35237298070394	-10.9721992419385
1154	137	4	0.0052	TG	1.98448597838968	1.27814985253956	-10.150972991266
1155	137	5	0.0052	TG	1.88459011362844	1.31662837456628	-10.3670939870422
1156	137	6	0.0052	TG	1.71025782467759	1.22282135395857	-11.5035278532446
1157	137	7	0.0052	TG	1.6992358156152	1.1161919924628	-10.7016441437343
1158	137	8	0.0052	TG	1.78362915824329	1.29694940849729	-10.5980446897996
1159	137	9	0.0052	TG	1.86061533774834	1.23883560783664	-9.87293868732299
1160	138	1	0.0052	TG	3.3515868905542	2.27427135250464	-19.1325912830568
1161	138	10	0.0052	TG	1.65326103171837	1.23143729839919	-15.6149211566429
1162	138	11	0.0052	TG	1.53999810352039	1.24426543052654	-16.4781353386961
1163	138	12	0.0052	TG	1.58183816626002	1.30002170858953	-17.6945092297455
1164	138	13	0.0052	TG	1.54254176646915	1.08242299457114	-15.874166462641
1165	138	14	0.0052	TG	1.37289986336703	1.03690019409056	-17.7579767782549
1166	138	15	0.0052	TG	1.64771425165563	1.24095286812827	-18.2574081987343
1167	138	16	0.0052	TG	1.55815467410247	1.17758872881194	-16.7506784490527
1168	138	17	0.0052	TG	1.45645481979784	1.03830797253281	-17.2367809526624
1169	138	18	0.0052	TG	1.46155759986058	1.05016226069595	-17.3877998678014
1170	138	19	0.0052	TG	1.25073836563262	0.925841471281234	-17.0600106563589
1171	138	2	0.0052	TG	2.3127787713489	1.60767243219662	-22.7490090857326
1172	138	20	0.0052	TG	1.48309494214012	1.10389128849482	-15.9494564785747
1173	138	21	0.0052	TG	1.43733771244336	1.01721771521291	-16.4793102198964
1174	138	22	0.0052	TG	1.3671932241199	1.07416193771812	-16.4446510415633
1175	138	23	0.0052	TG	2.42301327849425	1.75341682600961	-16.7723218120974
1176	138	24	0.0052	TG	1.49476481840362	1.08486262750338	-20.8285702181082
1177	138	25	0.0052	TG	2.25316755454862	1.66977638919379	-17.5033090183917
1178	138	26	0.0052	TG	1.44223483617985	1.13541179272338	-15.545348680536
1179	138	27	0.0052	TG	2.09037229278494	1.44148595467821	-13.0335905838039
1180	138	3	0.0052	TG	2.057017716626	1.51148554413891	-21.9232502478009
1181	138	4	0.0052	TG	1.74909403764378	1.3715030744093	-21.9387561505911
1182	138	5	0.0052	TG	2.02184615684908	1.41945101652432	-20.6396038122305
1183	138	6	0.0052	TG	1.74429370059254	1.29915848606847	-19.8522477663307
1184	138	7	0.0052	TG	1.81279904043221	1.25242420388532	-17.9199735156822
1185	138	8	0.0052	TG	1.85623910735448	1.3409529223818	-17.9219021358425
1186	138	9	0.0052	TG	1.84411755803416	1.27071298031194	-14.4542148686703
1187	139	1	0.0297	TG	3.18808090205647	1.97855747810736	-16.9289856311225
1188	139	10	0.0297	TG	1.56631379295922	1.10748865862416	-11.2827026578007
1189	139	11	0.0297	TG	1.65831820216103	1.05459220361834	-12.169262534039
1190	139	12	0.0297	TG	1.9547870547229	1.4055260868407	-12.4016759688556
1191	139	13	0.0297	TG	1.44537184837923	1.01405509658879	-11.001633664692
1192	139	14	0.0297	TG	1.45205572255141	0.973887519266349	-9.04888100169228
1193	139	15	0.0297	TG	1.25574756953642	0.846453695091386	-9.45004535840371
1194	139	16	0.0297	TG	1.29742691983269	0.873845660361463	-11.602401512304
1195	139	17	0.0297	TG	1.47603473579644	0.988696774384288	-12.2695476281372
1196	139	18	0.0297	TG	1.23886668734751	1.11629509940902	-7.24166182389873
1197	139	19	0.0297	TG	1.43190749459742	1.04912608884735	-9.88719127273331
1198	139	2	0.0297	TG	1.69281932798885	1.16114115514682	-14.3703806503289
1199	139	20	0.0297	TG	1.48111724642733	1.31668405823646	-9.34956973754774
1200	139	21	0.0297	TG	1.20672123875915	0.987292116908128	-10.3455993575435
1201	139	22	0.0297	TG	1.69513963332172	1.10882331694331	-12.3945801988248
1202	139	23	0.0297	TG	3.25911107354479	2.09032234361476	-13.3434436478676
1203	139	24	0.0297	TG	2.33240271697456	1.55590575708396	-13.790691033916
1204	139	25	0.0297	TG	2.98628653049843	2.19868983515206	-15.530301138243
1205	139	26	0.0297	TG	2.22259984280237	1.61885353767184	-13.7326110722103
1206	139	27	0.0297	TG	3.34659622516556	2.34721518273329	-13.3044681293201
1207	139	3	0.0297	TG	1.68931775217846	1.17344879757646	-15.4043781082375
1208	139	4	0.0297	TG	1.74045896688742	1.2278319032774	-12.481543250307
1209	139	5	0.0297	TG	1.51996021819449	1.18697590630027	-14.2725800696087
1210	139	6	0.0297	TG	1.57835878180551	1.02388197549584	-12.4610257314841
1211	139	7	0.0297	TG	1.66295154304636	1.07628587772409	-11.605509791655
1212	139	8	0.0297	TG	1.58738080515859	1.13194169383222	-13.0538371012173
1213	139	9	0.0297	TG	1.57183025095852	1.06174240114918	-12.3761961712322
1214	14	1	0.0297	HRg	2.36280230010457	1.70148357308461	-17.5497094780252
1215	14	10	0.0297	HRg	5.94367745486232	8.497050358239	-11.477462885324
1216	14	11	0.0297	HRg	1.44683263820146	1.06291457131387	-10.5701015514132
1217	14	12	0.0297	HRg	1.31514524538167	0.954907191062153	-10.5409445248697
1218	14	13	0.0297	HRg	1.2641317765772	0.921567010256434	-11.4635817181907
1219	14	14	0.0297	HRg	1.37894040850471	0.953607086938101	-11.1578264907127
1220	14	15	0.0297	HRg	1.41457855001743	1.04988882466042	-10.5265073513279
1221	14	16	0.0297	HRg	1.3831426768909	0.979946753099263	-11.2788221005194
1222	14	17	0.0297	HRg	1.33110095852213	0.965182133038157	-11.8646200309067
1223	14	18	0.0297	HRg	1.44677792750087	1.15714713242552	-11.6051946912153
1224	14	19	0.0297	HRg	1.17506065249216	0.839369688890928	-11.7675972720242
1225	14	2	0.0297	HRg	1.3483958658069	0.93960868240264	-11.2047496935106
1226	14	20	0.0297	HRg	1.37857427012896	1.05896274668436	-11.4251103266572
1227	14	21	0.0297	HRg	1.169182263855	0.881757785080896	-11.4126297126445
1228	14	22	0.0297	HRg	1.49617541443011	1.22352644353898	-12.7542328176763
1229	14	23	0.0297	HRg	2.82905985883583	2.2207686903768	-17.5026266260114
1230	14	24	0.0297	HRg	1.35517756151969	1.11436673518942	-13.0923404010585
1231	14	25	0.0297	HRg	2.06338965841757	1.41479943167542	-12.4407174813872
1232	14	26	0.0297	HRg	1.60769897385849	1.15474347807692	-13.1872288604469
1233	14	27	0.0297	HRg	2.09237679574765	1.33724730892429	-11.1096330675717
1234	14	3	0.0297	HRg	1.51976048448937	1.0752736723209	-11.847886961592
1235	14	4	0.0297	HRg	1.5415065824329	1.10378399147355	-13.1652935612724
1236	14	5	0.0297	HRg	1.41520061449983	1.04415380145336	-12.9058382209183
1237	14	6	0.0297	HRg	1.38258881038689	1.0329392089375	-12.1320398256473
1238	14	7	0.0297	HRg	1.56147793970024	1.19966722324917	-12.5571036397169
1239	14	8	0.0297	HRg	1.32616292366678	1.02086301556978	-11.9108745371164
1240	14	9	0.0297	HRg	1.31532806552806	0.918884826606882	-11.4317304603916
1241	140	1	0.0297	TG	1.70743347577553	1.31951407087736	-12.4325637367285
1242	140	10	0.0297	TG	0.939406015336354	0.65892719431528	-10.9134578215897
1243	140	11	0.0297	TG	1.03465004600906	0.723990571199382	-11.6904018485581
1244	140	12	0.0297	TG	0.952461200418264	0.756928855539897	-12.4486523215819
1245	140	13	0.0297	TG	0.957581644126873	0.757084548402568	-12.0398184354328
1246	140	14	0.0297	TG	0.974666667828512	0.711462834871484	-11.3534615225295
1247	140	15	0.0297	TG	0.978772503659812	0.70208248774418	-12.1388500704372
1248	140	16	0.0297	TG	1.00717176193796	0.686574540508915	-10.9515732281739
1249	140	17	0.0297	TG	0.933298604043221	0.644527001470516	-10.9571221139633
1250	140	18	0.0297	TG	0.990353015684908	0.713102003979465	-12.2102547806896
1251	140	19	0.0297	TG	0.971633613105612	0.778406909117191	-10.4013827825991
1252	140	2	0.0297	TG	1.14079852771	0.779927455183963	-12.143618542041
1253	140	20	0.0297	TG	0.989355568490763	0.72740965796126	-11.196430298119
1254	140	21	0.0297	TG	0.921134418264204	0.743300702191296	-10.7510723466687
1255	140	22	0.0297	TG	1.13690475496689	0.926364524921215	-12.2495514258927
1256	140	23	0.0297	TG	2.29842033739979	1.85041133059694	-13.1508038187083
1257	140	24	0.0297	TG	1.5151144729871	1.31075496458739	-11.4500592815182
1258	140	25	0.0297	TG	2.16289272777971	1.7654002253536	-11.160698532357
1259	140	26	0.0297	TG	1.45680926350645	1.02352678123883	-11.5905016085097
1260	140	27	0.0297	TG	2.64476120878355	2.072706927906	-11.329150871989
1261	140	3	0.0297	TG	1.10755936458696	0.737840601827261	-11.4715208152209
1262	140	4	0.0297	TG	1.08541444057163	0.716351164387381	-11.6620732236585
1263	140	5	0.0297	TG	1.08756756570234	0.816233541989483	-12.9587936083937
1264	140	6	0.0297	TG	0.985102751132799	0.760818229681858	-11.9908616109264
1265	140	7	0.0297	TG	1.21997547403276	0.831852534482032	-12.3209695878549
1266	140	8	0.0297	TG	1.05190598466365	0.804976007350217	-12.7023404787408
1267	140	9	0.0297	TG	0.932934707563611	0.707577047430369	-12.0800772444546
1268	141	1	0.2967	TG	2.93754818961311	1.91436192120387	-22.0641746319258
1269	141	10	0.2967	TG	0.308358140467062	0.214578267462636	-9.30412196393808
1270	141	11	0.2967	TG	0.211834037643778	0.146639426426979	-9.5924867660945
1271	141	12	0.2967	TG	0.278812652143604	0.183655843035497	-8.99904342759356
1272	141	13	0.2967	TG	0.312430250958522	0.210966446943322	-9.30021389195796
1273	141	14	0.2967	TG	0.298757223074242	0.214437869667266	-9.08501556568415
1274	141	15	0.2967	TG	0.280595506796793	0.188282953285652	-8.99947809464716
1275	141	16	0.2967	TG	0.285178095155106	0.196154653528269	-9.06361922511381
1276	141	17	0.2967	TG	0.270942770651795	0.200739368515398	-9.60999748224767
1277	141	18	0.2967	TG	0.21337387068665	0.163247203943989	-8.87503884780203
1278	141	19	0.2967	TG	0.335704658417567	0.233158976546146	-8.93989134866395
1279	141	2	0.2967	TG	0.461941991634716	0.364282995450352	-12.3731092241257
1280	141	20	0.2967	TG	0.302955262460788	0.238294715142183	-8.70223716968859
1281	141	21	0.2967	TG	0.26224976019519	0.171021941073533	-8.74854349668203
1282	141	22	0.2967	TG	2.49736702195887	1.77932402978564	-20.4378855899061
1283	141	23	0.2967	TG	3.99664313454165	2.85682246323312	-19.4180493867852
1284	141	24	0.2967	TG	2.08648176507494	1.51812756890259	-19.8830468929215
1285	141	25	0.2967	TG	3.30365246357616	2.47907091434851	-20.0002426170073
1286	141	26	0.2967	TG	2.02497610979435	1.53059587213308	-21.0907249462709
1287	141	27	0.2967	TG	3.25678814813524	2.50713246064849	-18.1469860519861
1288	141	3	0.2967	TG	0.347202901707912	0.285366988677645	-11.2185320535493
1289	141	4	0.2967	TG	0.362475175322412	0.250211833445878	-10.8351303178655
1290	141	5	0.2967	TG	0.31058480097595	0.251450050704195	-10.9776097352988
1291	141	6	0.2967	TG	0.387440810735448	0.282756404926128	-10.757759594246
1292	141	7	0.2967	TG	0.308379685953294	0.239624935070006	-12.1190048021987
1293	141	8	0.2967	TG	0.23989830045312	0.175768780710567	-10.6415037478837
1294	141	9	0.2967	TG	0.304909771000349	0.202599436605003	-9.87293892494956
1295	142	1	0.2967	TG	4.91410159637504	2.94596326164799	-16.4188720839159
1296	142	10	0.2967	TG	0.255212669571279	0.194018713848831	-9.2713381594604
1297	142	11	0.2967	TG	0.309583189264552	0.23514700265492	-9.10623997070968
1298	142	12	0.2967	TG	0.300776174625305	0.204507784340367	-9.0649789164705
1299	142	13	0.2967	TG	0.242589652840711	0.186829478462384	-8.94716353317191
1300	142	14	0.2967	TG	0.323067906936215	0.240309635801388	-9.12850655071487
1301	142	15	0.2967	TG	0.324945932032067	0.258849412592755	-8.8545394271912
1302	142	16	0.2967	TG	0.404745179853608	0.289215564393394	-8.91840535997063
1303	142	17	0.2967	TG	0.359304077030324	0.255209694941691	-9.64254330369493
1304	142	18	0.2967	TG	0.230925628790519	0.177116338139513	-9.15065882256328
1305	142	19	0.2967	TG	0.231354544092018	0.16078502264652	-8.66444106452773
1306	142	2	0.2967	TG	0.513173409550366	0.385308262902457	-10.5230340320935
1307	142	20	0.2967	TG	0.2458015622168	0.183891003880992	-9.07128452495596
1308	142	21	0.2967	TG	0.218450817009411	0.16532756959444	-9.10453994920456
1309	142	22	0.2967	TG	2.9283814430115	2.04442319202131	-14.5397503675019
1310	142	23	0.2967	TG	4.66955139944231	3.24395967829997	-14.6204029691837
1311	142	24	0.2967	TG	3.21856157615894	2.37234851914477	-15.5372136815271
1312	142	25	0.2967	TG	3.61811433461136	2.82214933613441	-13.159502108586
1313	142	26	0.2967	TG	2.81645994318578	2.04201244794971	-13.3462964223637
1314	142	27	0.2967	TG	4.18197259916347	2.68707424820852	-11.256040724374
1315	142	3	0.2967	TG	0.50632242488672	0.364626976275672	-10.8534191773879
1316	142	4	0.2967	TG	0.563510037643778	0.40060966237706	-10.2058855703321
1317	142	5	0.2967	TG	0.523984827466016	0.395144265364092	-6.90865732031484
1318	142	6	0.2967	TG	0.513466021610317	0.406471306181475	-10.2528507603859
1319	142	7	0.2967	TG	0.399997801673057	0.317540479400211	-10.1806864367751
1320	142	8	0.2967	TG	0.375082620425235	0.282988260508895	-9.75106776413622
1321	142	9	0.2967	TG	0.300663024398745	0.217380801631163	-9.44103507616764
1322	143	1	0.0052	TG	3.16162645834786	2.3738911930785	-13.2852501529932
1323	143	10	0.0052	TG	2.34139653642384	1.54094963967364	-13.9903420489016
1324	143	11	0.0052	TG	1.78067700104566	1.25905469591967	-11.3561580009113
1325	143	12	0.0052	TG	1.60088642140119	1.15433359302515	-11.7146128425388
1326	143	13	0.0052	TG	1.42098907807598	1.05593777442947	-11.1618416959245
1327	143	14	0.0052	TG	1.71788646810735	1.1888461409453	-11.7330264868518
1328	143	15	0.0052	TG	1.55088206029976	1.1507783909493	-10.9166702901335
1329	143	16	0.0052	TG	1.7399044970373	1.50445671804453	-10.8271467498246
1330	143	17	0.0052	TG	1.63332722655978	1.23853121608823	-11.0087561770966
1331	143	18	0.0052	TG	1.60794632659463	1.24317694842204	-11.7571051397043
1332	143	19	0.0052	TG	1.59629730115023	1.17142871942236	-12.3799331481156
1333	143	2	0.0052	TG	2.10492336144998	1.62443571647528	-14.6513535186875
1334	143	20	0.0052	TG	1.61797562042524	1.15072262595021	-12.2792640720517
1335	143	21	0.0052	TG	1.58215559149529	1.19164305381301	-10.9566511662486
1336	143	22	0.0052	TG	1.96181683896828	1.41259917422871	-10.6431467577944
1337	143	23	0.0052	TG	3.09940565388637	2.61662201135181	-12.6925328373847
1338	143	24	0.0052	TG	2.02373608678982	1.60444657111087	-13.8078567975722
1339	143	25	0.0052	TG	2.9501326117114	2.35273525933859	-12.5519845153684
1340	143	26	0.0052	TG	2.18982195224817	1.59404183987675	-11.8762914439143
1341	143	27	0.0052	TG	2.75849189891948	2.15022118944194	-10.8144004394675
1342	143	3	0.0052	TG	1.89048677030324	1.34464293080233	-14.4652050186943
1343	143	4	0.0052	TG	1.83943383966539	1.20754688186449	-12.5064355752562
1344	143	5	0.0052	TG	2.11760502230742	1.35185541075264	-12.536814203372
1345	143	6	0.0052	TG	1.8729510742419	1.46455344898594	-13.502130057456
1346	143	7	0.0052	TG	1.8832293328686	1.27098851137246	-13.5930456884301
1347	143	8	0.0052	TG	1.83972607563611	1.25300578978495	-13.0993719394726
1348	143	9	0.0052	TG	1.80558717357964	1.44080032365448	-14.5475343789331
1349	144	1	0.0052	TG	2.69051010561171	1.91960351295627	-13.6887521243338
1350	144	10	0.0052	TG	1.96267004844894	1.65253334024692	-12.4678844628238
1351	144	11	0.0052	TG	1.54526296061345	1.10381778899566	-11.4569731711261
1352	144	12	0.0052	TG	1.634696622168	1.26749201201628	-13.0072858934257
1353	144	13	0.0052	TG	1.88743329139073	1.55761283008256	-11.0608661707693
1354	144	14	0.0052	TG	1.84450773056814	1.29204393590395	-14.1074369104421
1355	144	15	0.0052	TG	1.83692903415824	1.75932827331867	-11.9926452017454
1356	144	16	0.0052	TG	1.66501376646915	1.08452375132799	-12.0644369953018
1357	144	17	0.0052	TG	1.81226482223771	1.40392263509774	-12.102426081574
1358	144	18	0.0052	TG	1.67796111850819	1.19800014576479	-12.4864468201158
1359	144	19	0.0052	TG	1.69310693168351	1.2700487259541	-12.434991931395
1360	144	2	0.0052	TG	2.02778322551412	1.44243120486605	-14.0154046359427
1361	144	20	0.0052	TG	1.4980276266992	1.08682786106204	-11.4855074338733
1362	144	21	0.0052	TG	1.89843937887766	1.57866498026598	-11.2529587638329
1363	144	22	0.0052	TG	1.70163551655629	1.32420831566893	-11.0908840455907
1364	144	23	0.0052	TG	2.33251492750087	1.71362917127534	-11.971220224263
1365	144	24	0.0052	TG	1.88421991390728	1.44747554240438	-12.1212192748959
1366	144	25	0.0052	TG	3.28511383373998	2.2126792183747	-11.185872931552
1367	144	26	0.0052	TG	2.03040121122342	1.53934959670907	-9.45987664813848
1368	144	27	0.0052	TG	2.98101499860579	2.20589753381344	-9.20163909901689
1369	144	3	0.0052	TG	1.74403058905542	1.25302246305874	-12.2042806534182
1370	144	4	0.0052	TG	1.78774986476124	1.15284153758346	-11.9128011090335
1371	144	5	0.0052	TG	2.08177180376438	1.57703375648697	-12.3819821978939
1372	144	6	0.0052	TG	1.83906180968979	1.38369082092866	-12.3573935245385
1373	144	7	0.0052	TG	1.52085500871384	1.1578606299357	-10.8689781516474
1374	144	8	0.0052	TG	1.78348031962356	1.25763863913888	-11.8658419927251
1375	144	9	0.0052	TG	1.73631116730568	1.22152511694849	-11.306254317315
1376	145	1	0.0297	TG	3.63637504914604	2.44412000194535	-9.55193994212635
1377	145	10	0.0297	TG	1.56107201010805	1.1071307283528	-10.3234057853426
1378	145	11	0.0297	TG	1.25971326036947	1.0383892935689	-8.68603328916139
1379	145	12	0.0297	TG	1.21919007284768	0.977764307768895	-9.70803497950104
1380	145	13	0.0297	TG	1.07574856918787	0.873700990911948	-8.57017679501243
1381	145	14	0.0297	TG	1.33673509201812	1.01098875287394	-9.25721428943702
1382	145	15	0.0297	TG	1.07920842105263	0.72813062406971	-9.13002733417363
1383	145	16	0.0297	TG	1.13257723701638	0.888478698865356	-9.7366413047814
1384	145	17	0.0297	TG	1.04686858870687	0.903243653663252	-10.2951348127203
1385	145	18	0.0297	TG	1.05957475043569	0.756269071736027	-8.37685164464457
1386	145	19	0.0297	TG	1.13776260230045	0.804759226051406	-8.55093888950418
1387	145	2	0.0297	TG	1.52151511781108	1.22123939428728	-9.28654354389569
1388	145	20	0.0297	TG	1.22768444928547	1.0033383671025	-10.4935432831454
1389	145	21	0.0297	TG	1.28224569048449	1.13537052554484	-9.54224379217478
1390	145	22	0.0297	TG	2.55459736911816	2.23176135098154	-10.2826279272488
1391	145	23	0.0297	TG	3.33825152771	2.3900856765104	-11.7517381200538
1392	145	24	0.0297	TG	1.90876553398397	1.31720817789395	-9.26713904043909
1393	145	25	0.0297	TG	3.23068321784594	2.39396757106657	-10.2516073608181
1394	145	26	0.0297	TG	1.775829433252	1.32237497492862	-11.3839545850048
1395	145	27	0.0297	TG	3.59083262983618	2.79551364169232	-8.66946677877523
1396	145	3	0.0297	TG	1.40811375217846	1.13159578504093	-10.5580415449251
1397	145	4	0.0297	TG	1.32296474485884	0.915152016938291	-8.95844613009104
1398	145	5	0.0297	TG	1.34342952736145	1.0142540879995	-9.09826112713312
1399	145	6	0.0297	TG	1.53865894945974	1.23766434318762	-8.21091131169791
1400	145	7	0.0297	TG	1.23922781805507	0.963758102264057	-8.86571817800445
1401	145	8	0.0297	TG	1.17151426524922	0.853157707941121	-9.98606467640643
1402	145	9	0.0297	TG	1.42221261449983	1.17646100885977	-8.73105634270929
1403	146	1	0.0297	TG	3.22067753712095	2.1609291350831	-16.4507478293943
1404	146	10	0.0297	TG	1.24918917706518	0.913461696547045	-11.1311793527523
1405	146	11	0.0297	TG	1.30866065388637	0.96853439903854	-10.9006797776347
1406	146	12	0.0297	TG	1.2491925120251	0.891777238567774	-10.5243178882545
1407	146	13	0.0297	TG	1.10720012931335	0.829708268266741	-10.4219578718905
1408	146	14	0.0297	TG	1.29788232798885	0.940255662720564	-11.3144573612301
1409	146	15	0.0297	TG	1.05680451446497	0.789452797306349	-10.8487353811068
1410	146	16	0.0297	TG	0.9261874377832	0.745973388425461	-10.3436535569678
1411	146	17	0.0297	TG	1.33509259010108	0.986056542145466	-10.6517338176124
1412	146	18	0.0297	TG	0.995374661903102	0.813027763901039	-9.61064685067567
1413	146	19	0.0297	TG	1.22129119275009	0.94232666110582	-9.44380820945325
1414	146	2	0.0297	TG	1.42509928651098	1.06094900606732	-13.058489042447
1415	146	20	0.0297	TG	0.997344741373301	0.725226479529419	-10.7439101432812
1416	146	21	0.0297	TG	0.978085105611711	0.741182820255792	-10.0171527857863
1417	146	22	0.0297	TG	1.86942810874869	1.45013455763446	-12.5372294126365
1418	146	23	0.0297	TG	3.268925	2.79680448873267	-15.2053184273423
1419	146	24	0.0297	TG	1.58930193482049	1.15653919577415	-11.9240250540767
1420	146	25	0.0297	TG	2.73332613314744	1.89725403864392	-11.5838876551277
1421	146	26	0.0297	TG	1.56599785674451	1.27297403097397	-11.3921589239866
1422	146	27	0.0297	TG	3.23689337818055	2.45373300233962	-11.2091597258579
1423	146	3	0.0297	TG	1.4659416964099	1.1052755673375	-10.1769524544234
1424	146	4	0.0297	TG	1.36819479993029	0.996356173316482	-11.2831454401994
1425	146	5	0.0297	TG	1.64137799512025	1.24654617354434	-11.0178904928545
1426	146	6	0.0297	TG	1.78645788149181	1.2973138522411	-10.5372324549874
1427	146	7	0.0297	TG	1.49582450609969	0.983649541470909	-10.8866272684801
1428	146	8	0.0297	TG	1.49861046671314	1.04751137808154	-9.12580971732669
1429	146	9	0.0297	TG	1.40787039700244	0.913360818735908	-9.64017229048265
1430	147	1	0.2967	TG	3.83848284454514	2.32297195872659	-12.7429325640118
1431	147	10	0.2967	TG	0.163563631578947	0.118832003264937	-5.51238316390037
1432	147	11	0.2967	TG	0.195843983966539	0.164133829341087	-5.42116515692886
1433	147	12	0.2967	TG	0.166938113628442	0.118464623434459	-8.39998966965573
1434	147	13	0.2967	TG	0.18253258313001	0.131036932229164	-8.50174946227265
1435	147	14	0.2967	TG	0.218743371209481	0.168060674862382	-9.37522955667447
1436	147	15	0.2967	TG	0.179860066573719	0.129512662668166	-5.51094444833064
1437	147	16	0.2967	TG	0.140438281979784	0.102602998977611	-5.50799674859139
1438	147	17	0.2967	TG	0.176596980829557	0.129760119488206	-8.17274420903826
1439	147	18	0.2967	TG	0.167334960264901	0.120601871854498	-5.40564388044109
1440	147	19	0.2967	TG	0.145978608574416	0.105550802056262	-5.42251540897417
1441	147	2	0.2967	TG	0.315008025792959	0.246916037028837	-9.48650535187875
1442	147	20	0.2967	TG	0.144101295921924	0.103469389772819	-8.12032221075589
1443	147	21	0.2967	TG	0.140748497385849	0.106220639607462	-8.18930601845202
1444	147	22	0.2967	TG	2.76751595677937	2.01819660463055	-11.2082728949668
1445	147	23	0.2967	TG	3.55171102614151	2.35188364684553	-10.3708350985088
1446	147	24	0.2967	TG	2.43169461624259	1.80572638848869	-11.6930224310787
1447	147	25	0.2967	TG	3.23064149982572	2.15012815659203	-9.50949163187784
1448	147	26	0.2967	TG	2.34616341408156	1.55374844372709	-12.2614005147717
1449	147	27	0.2967	TG	3.19106814848379	2.31767321628966	-11.0131836393267
1450	147	3	0.2967	TG	0.192812743116068	0.153217196769225	-8.85466680995962
1451	147	4	0.2967	TG	0.225263810038341	0.161553954038723	-8.19558179711235
1452	147	5	0.2967	TG	0.194135558731265	0.148547720858914	-8.56749995591689
1453	147	6	0.2967	TG	0.160158447194144	0.121181503413063	-8.80097220555327
1454	147	7	0.2967	TG	0.207735665040084	0.159123770137155	-8.71194327397894
1455	147	8	0.2967	TG	0.192826071104915	0.156585088090662	-8.55016307511399
1456	147	9	0.2967	TG	0.212016556639944	0.166086508588099	-5.46451709841556
1457	148	1	0.2967	TG	2.91962546566748	1.77295498399422	-15.5714647760567
1458	148	10	0.2967	TG	0.197131049494597	0.148678767900016	-5.39673238611091
1459	148	11	0.2967	TG	0.232539891251307	0.187791554996858	-5.4714381525741
1460	148	12	0.2967	TG	0.224098031369815	0.176303911140772	-5.51877262807914
1461	148	13	0.2967	TG	0.246283759846636	0.184988018652256	-5.48740197957416
1462	148	14	0.2967	TG	0.241280410596026	0.196174151835933	-5.48745220609448
1463	148	15	0.2967	TG	0.19595304879749	0.151187327420352	-5.4269116394512
1464	148	16	0.2967	TG	0.231083252352736	0.179425307031639	-8.37250394023451
1465	148	17	0.2967	TG	0.206968569536424	0.165367784948514	-5.41279412433837
1466	148	18	0.2967	TG	0.228244228302544	0.182752518178133	-5.36804276748229
1467	148	19	0.2967	TG	0.195243871732311	0.145385118613336	-5.49242298759498
1468	148	2	0.2967	TG	0.282547961659115	0.225698730977029	-9.01802040205512
1469	148	20	0.2967	TG	0.225983734402231	0.169429324405234	-5.46592969246674
1470	148	21	0.2967	TG	0.192218794353433	0.143164967955703	-5.39696555069209
1471	148	22	0.2967	TG	1.82202577901708	1.37353943013843	-14.7908699891625
1472	148	23	0.2967	TG	3.30188583199721	2.32453500131468	-14.4682828428054
1473	148	24	0.2967	TG	2.28226671871732	1.79182036532732	-13.8952709902063
1474	148	25	0.2967	TG	3.32608395364238	2.5655632555895	-13.8264291376366
1475	148	26	0.2967	TG	1.93461370268386	1.53172185835211	-13.1291898768379
1476	148	27	0.2967	TG	3.10768037992332	2.32438096530131	-11.1486615604803
1477	148	3	0.2967	TG	0.308272001394214	0.234322697892301	-5.36315595919438
1478	148	4	0.2967	TG	0.318248793656326	0.205960001561198	-5.5306912234864
1479	148	5	0.2967	TG	0.232818559079819	0.187106786688511	-5.45226220119055
1480	148	6	0.2967	TG	0.280998697455559	0.234472313761818	-8.66097101450347
1481	148	7	0.2967	TG	0.26306897908679	0.205956520797327	-5.49501887842138
1482	148	8	0.2967	TG	0.279015251307076	0.194033700691102	-5.48482023993569
1483	148	9	0.2967	TG	0.316817549320321	0.260233404822417	-5.47423617540818
1484	149	1	0.0052	TG	3.88835475496689	2.68395384421805	-16.4880872638501
1485	149	10	0.0052	TG	2.54993735691879	1.82134215390345	-16.1702494929072
1486	149	11	0.0052	TG	2.4744174423144	1.78382819960569	-15.2318630882729
1487	149	12	0.0052	TG	2.70508880794702	1.88610342183271	-16.6301484452128
1488	149	13	0.0052	TG	2.4641303882886	1.74695352455642	-15.3659242570165
1489	149	14	0.0052	TG	2.43333915475776	1.73078733636958	-14.2137976809502
1490	149	15	0.0052	TG	2.31777926664343	1.64961254338843	-13.8244399387497
1491	149	16	0.0052	TG	2.14690558731265	1.58553286330572	-15.3562073472354
1492	149	17	0.0052	TG	2.21092700104566	1.38240974021514	-13.8023739429028
1493	149	18	0.0052	TG	2.17760591425584	1.59234178544242	-13.8134875690301
1494	149	19	0.0052	TG	2.2758734175671	1.73186022983972	-14.6972065736541
1495	149	2	0.0052	TG	2.72026990728477	1.80738882697394	-16.9944971088941
1496	149	20	0.0052	TG	1.84123204008365	1.36438100549864	-13.1824257573139
1497	149	21	0.0052	TG	2.2074761146741	1.72806272055058	-15.7257822958204
1498	149	22	0.0052	TG	2.47878925444406	1.74223044424684	-14.0603433905275
1499	149	23	0.0052	TG	3.71577209410945	2.62467770929602	-13.3627103375985
1500	149	24	0.0052	TG	2.55952667654235	2.0311820196878	-18.1408497700706
1501	149	25	0.0052	TG	2.94439717253398	2.30980019158719	-14.0968496341548
1502	149	26	0.0052	TG	2.33193902300453	2.11869310913702	-17.9720453555495
1503	149	27	0.0052	TG	3.39411142906936	2.8234320373868	-16.9103248227254
1504	149	3	0.0052	TG	2.45817224607877	1.61689582034211	-16.8282361517471
1505	149	4	0.0052	TG	2.68635033739979	1.9220170657416	-17.3416018041835
1506	149	5	0.0052	TG	2.489713736145	1.78900588870201	-16.4134156429338
1507	149	6	0.0052	TG	2.69901997141861	1.9703607363227	-17.5092686330144
1508	149	7	0.0052	TG	2.50758649320321	1.76937577463164	-16.803085027893
1509	149	8	0.0052	TG	2.479789736145	1.76468537631605	-16.2939400640903
1510	149	9	0.0052	TG	2.42171121680028	1.57453133542152	-14.1482339178344
1511	15	1	0.0052	HH	3.39481946148484	2.37222675975302	-9.336602347552
1512	15	10	0.0052	HH	2.07962857859882	1.24834669791458	-9.81057539361043
1513	15	11	0.0052	HH	2.05029215754618	1.46181266814905	-8.75960876066333
1514	15	12	0.0052	HH	2.11822659323806	1.46369994182167	-9.43176051395701
1515	15	13	0.0052	HH	2.11819394492855	1.67561713057095	-8.89262172862789
1516	15	14	0.0052	HH	2.39819537364936	1.79327576110103	-9.85753652998143
1517	15	15	0.0052	HH	2.20539183443709	1.70492200113091	-9.33396220982695
1518	15	16	0.0052	HH	2.35507106134542	1.74256055417528	-9.01199271236141
1519	15	17	0.0052	HH	2.51463866504008	1.712167985859	-10.6881072286271
1520	15	18	0.0052	HH	1.94259577204601	1.49510198381479	-8.88647520914924
1521	15	19	0.0052	HH	2.7087039654932	1.80438793097615	-9.90227172023993
1522	15	2	0.0052	HH	2.06462083025444	1.42411109318618	-9.83337651929292
1523	15	20	0.0052	HH	2.32187617880795	1.53011812235996	-9.3329382309528
1524	15	21	0.0052	HH	1.74147883652841	1.4450352012041	-10.0293340474226
1525	15	22	0.0052	HH	2.85565164830952	2.00745970777352	-7.9364774809474
1526	15	23	0.0052	HH	3.47488943046358	2.46239297704546	-10.5331269348485
1527	15	24	0.0052	HH	2.28134433739979	1.69455749426786	-8.83999662228589
1528	15	25	0.0052	HH	3.35999272603695	2.54078132664075	-9.17656318261437
1529	15	26	0.0052	HH	1.95574929034507	1.29785858453547	-10.50577133671
1530	15	27	0.0052	HH	3.14856759811781	2.53750280671059	-8.76398643051751
1531	15	3	0.0052	HH	2.60841598082956	1.65404295944468	-9.84751436736293
1532	15	4	0.0052	HH	2.43178156117114	1.70645092126961	-9.29224543475228
1533	15	5	0.0052	HH	2.89677641896131	1.94051298631704	-8.98906509933566
1534	15	6	0.0052	HH	2.66578494144301	1.92820376633224	-8.43373202254561
1535	15	7	0.0052	HH	2.22472678947368	1.5146604280684	-9.49493100087206
1536	15	8	0.0052	HH	2.58152061449983	2.01789351377208	-9.04242641873376
1537	15	9	0.0052	HH	2.50723072812827	1.67891924074385	-9.36020604831409
1538	150	1	0.0052	TG	3.16593471523179	2.35815893914101	-18.6080009727328
1539	150	10	0.0052	TG	1.93104770547229	1.35762509944375	-14.7002101312589
1540	150	11	0.0052	TG	1.77784645311955	1.40639050587831	-15.0635701887026
1541	150	12	0.0052	TG	2.0090347765772	1.476703164278	-13.7892413355815
1542	150	13	0.0052	TG	1.81922788497734	1.33211525137498	-11.6992316813152
1543	150	14	0.0052	TG	1.79305349215755	1.71039352473054	-14.7715185342928
1544	150	15	0.0052	TG	1.61372806064831	1.24136851009761	-14.2162848904278
1545	150	16	0.0052	TG	1.54729572743116	1.12410398905075	-15.4046703432634
1546	150	17	0.0052	TG	1.81472436110143	1.45266084330099	-17.0184324356539
1547	150	18	0.0052	TG	1.48457926873475	1.16513288621683	-16.1818004708696
1548	150	19	0.0052	TG	1.54309250575113	1.07556231625615	-15.2819678288135
1549	150	2	0.0052	TG	1.95181710282328	1.37258323491563	-18.4645313974658
1550	150	20	0.0052	TG	1.51850482502614	1.02053097244728	-14.6842979973122
1551	150	21	0.0052	TG	1.32251461519693	1.04203784690561	-13.4850668543872
1552	150	22	0.0052	TG	1.82339812722203	1.34266635831522	-14.1054725010831
1553	150	23	0.0052	TG	3.07337720738933	2.29699359728894	-13.4112125707732
1554	150	24	0.0052	TG	1.6189070501917	1.23363411668386	-15.6996587069123
1555	150	25	0.0052	TG	3.02973319693273	2.207314829273	-12.3170564116824
1556	150	26	0.0052	TG	1.95884187696061	1.65259729620553	-14.3519080489272
1557	150	27	0.0052	TG	2.83429697455559	1.91527038821244	-12.7262696088516
1558	150	3	0.0052	TG	2.04018266573719	1.47450766268795	-18.0253211708596
1559	150	4	0.0052	TG	1.911536566748	1.39942517946795	-17.7904385224006
1560	150	5	0.0052	TG	1.77519142174974	1.30662862895549	-17.8682062463894
1561	150	6	0.0052	TG	2.0253716514465	1.41822539123925	-18.1858410543958
1562	150	7	0.0052	TG	2.01922644161729	1.56632848264742	-16.9259650597361
1563	150	8	0.0052	TG	1.80865215650052	1.29815811210415	-14.9550808595472
1564	150	9	0.0052	TG	1.9420179550366	1.41705717174007	-15.7505733883706
1565	151	1	0.0297	TG	3.25173055977693	2.07419363034237	-16.0244533557659
1566	151	10	0.0297	TG	1.43788989613106	1.11004983554794	-11.1750930861605
1567	151	11	0.0297	TG	1.44879918124782	1.10285034789273	-10.9005343615462
1568	151	12	0.0297	TG	1.68561036110143	1.12522957183341	-11.8715009230111
1569	151	13	0.0297	TG	1.33772923318229	1.0596174389269	-11.0884429497875
1570	151	14	0.0297	TG	1.52220655454862	1.13066623446341	-11.4458836484452
1571	151	15	0.0297	TG	1.42844000418264	1.05762558259878	-12.8539923100315
1572	151	16	0.0297	TG	1.47388223875915	1.02691625817036	-11.4903304446311
1573	151	17	0.0297	TG	1.37139823422795	0.937628181367048	-11.4219352239073
1574	151	18	0.0297	TG	1.32761232415476	0.989464876384959	-10.913445123463
1575	151	19	0.0297	TG	1.46905996444754	1.08110049985632	-11.1602144964576
1576	151	2	0.0297	TG	1.63408915162077	1.23049615652534	-13.2369418951425
1577	151	20	0.0297	TG	1.50718151551063	1.25840471701879	-12.0181696702453
1578	151	21	0.0297	TG	1.39918362077379	1.03698893978337	-12.8039002106568
1579	151	22	0.0297	TG	2.28025615510631	1.6815086008563	-15.5736906230097
1580	151	23	0.0297	TG	3.33215662007668	2.29155739869979	-15.577413062258
1581	151	24	0.0297	TG	2.26325356117114	2.10981688498973	-14.2326474963846
1582	151	25	0.0297	TG	3.15021227222029	2.10070830522136	-13.7145974114338
1583	151	26	0.0297	TG	1.96542252561868	1.57922196685857	-11.6285835574055
1584	151	27	0.0297	TG	2.64759864412687	1.96255100713592	-12.1473163342055
1585	151	3	0.0297	TG	1.41199716556291	1.08729416074731	-12.394301431006
1586	151	4	0.0297	TG	1.85097529278494	1.42622449575922	-14.1702561814389
1587	151	5	0.0297	TG	1.11879582293482	0.815831684093739	-12.1151466236367
1588	151	6	0.0297	TG	1.1863969003137	0.873420314704528	-9.61499082560903
1589	151	7	0.0297	TG	1.73890635970721	1.21666890849794	-10.353873578951
1590	151	8	0.0297	TG	1.54924510212618	1.03796661108485	-9.81068816277232
1591	151	9	0.0297	TG	1.26579459881492	0.983635123115682	-10.0335086382313
1592	152	1	0.0297	TG	2.56771460996863	1.78526983895721	-16.5153116375057
1593	152	10	0.0297	TG	1.17750213454165	0.920200879030605	-11.0794805616173
1594	152	11	0.0297	TG	1.08536399407459	0.832711935581471	-10.6261987017635
1595	152	12	0.0297	TG	1.03570825514116	0.817101542929729	-10.9978725796334
1596	152	13	0.0297	TG	1.14818655001743	0.85883922073045	-10.3160805235473
1597	152	14	0.0297	TG	1.03439489125131	0.653606628625346	-10.0111455896253
1598	152	15	0.0297	TG	1.2198564879749	0.839959965579488	-13.4712368301611
1599	152	16	0.0297	TG	1.03979959114674	0.817571746366443	-9.99377494677681
1600	152	17	0.0297	TG	1.05500012757058	0.841285838829497	-10.2847895863582
1601	152	18	0.0297	TG	0.986750902056466	0.753993975175584	-12.1781983606019
1602	152	19	0.0297	TG	1.07003876681771	0.80237562904417	-12.5062158796183
1603	152	2	0.0297	TG	1.40101598884629	1.02759970325205	-15.9174530514019
1604	152	20	0.0297	TG	1.01156979644475	0.72874908527585	-10.282688989288
1605	152	21	0.0297	TG	1.03868200487975	0.789951218663529	-11.0030249628858
1606	152	22	0.0297	TG	1.38890075880098	1.11757627796829	-10.9677926638199
1607	152	23	0.0297	TG	2.17816075670966	1.64251989206921	-14.0297260589003
1608	152	24	0.0297	TG	1.26822805890554	1.42177048763162	-14.996546672246
1609	152	25	0.0297	TG	2.12781617741373	1.55037421686008	-14.6990675970438
1610	152	3	0.0297	TG	1.37128042244685	0.969778869479605	-13.7945491941622
1611	152	4	0.0297	TG	1.27389694771697	0.947288716123338	-13.0970540273316
1612	152	5	0.0297	TG	1.28646636876961	0.981022327659057	-11.0549575871034
1613	152	6	0.0297	TG	1.24322166991983	0.866781944274004	-10.0975740365678
1614	152	7	0.0297	TG	0.999833755315441	0.771513987921666	-10.1063534765847
1615	152	8	0.0297	TG	1.25538081770652	0.814393389399298	-11.6267066349136
1616	152	9	0.0297	TG	1.13951453677239	0.847494212806524	-11.259242338555
1617	153	1	0.2967	TG	3.14144446322761	2.04665981083336	-12.1071551984249
1618	153	10	0.2967	TG	0.286450326246079	0.197924967537065	-8.70882048301882
1619	153	11	0.2967	TG	0.262848297664692	0.157988290732848	-5.39540063907644
1620	153	12	0.2967	TG	0.203423393516905	0.128483549359703	-8.28098436613012
1621	153	13	0.2967	TG	0.287111208434995	0.159318628985469	-5.43084242335691
1622	153	14	0.2967	TG	0.20524974625305	0.146650562970957	-8.10474211251037
1623	153	15	0.2967	TG	0.248284687696061	0.157831891982842	-5.5168246059655
1624	153	16	0.2967	TG	0.201262935866155	0.140222137521119	-5.41452826404233
1625	153	17	0.2967	TG	0.27654958313001	0.185258223990948	-8.1750614769176
1626	153	18	0.2967	TG	0.181547706169397	0.115666662021213	-5.48983567688049
1627	153	19	0.2967	TG	0.198498186824678	0.127171382292449	-5.46889834222497
1628	153	2	0.2967	TG	0.200491497037295	0.148259223343365	-9.11571410336665
1629	153	20	0.2967	TG	0.241936771348902	0.152015324512709	-8.09234677370632
1630	153	21	0.2967	TG	0.213448730916696	0.132438896780574	-5.41893481100261
1631	153	22	0.2967	TG	2.40091266922273	2.1738418988221	-10.0419970390249
1632	153	23	0.2967	TG	3.16609295364238	2.28897222067825	-10.7881352239879
1633	153	24	0.2967	TG	1.77167125200418	1.26453409314304	-12.010072476722
1634	153	25	0.2967	TG	3.47499428546532	2.49259539363947	-12.7027283357192
1635	153	26	0.2967	TG	1.76977609898919	1.27474462586098	-11.0056744651332
1636	153	27	0.2967	TG	2.53845600906239	1.85359828210177	-10.7752481473436
1637	153	3	0.2967	TG	0.186527976298362	0.135928533578621	-8.52092844451178
1638	153	4	0.2967	TG	0.223526625304984	0.151542214000151	-8.63484146486794
1639	153	5	0.2967	TG	0.19789636214709	0.138990641189431	-8.9644692173628
1640	153	6	0.2967	TG	0.148971261415127	0.111552420592975	-8.27691422517595
1641	153	7	0.2967	TG	0.168311288253747	0.111057147577596	-8.5498762186605
1642	153	8	0.2967	TG	0.194253983617985	0.158422325907179	-5.47966360143311
1643	153	9	0.2967	TG	0.215248944579993	0.139762668889941	-8.03640692160358
1644	154	1	0.2967	TG	3.56426296514465	2.32766924479639	-17.066712868365
1645	154	10	0.2967	TG	0.213021484837923	0.167811110147682	-8.6989602738534
1646	154	11	0.2967	TG	0.201437398396654	0.147150617363302	-8.63129444651442
1647	154	12	0.2967	TG	0.241474510979435	0.171261927472604	-8.89453134124558
1648	154	13	0.2967	TG	0.226183885325898	0.170667134297681	-9.02595788197659
1649	154	14	0.2967	TG	0.223876529104218	0.18699735215771	-8.65961103487278
1650	154	15	0.2967	TG	0.276654127222029	0.191544398718826	-8.99233674849835
1651	154	16	0.2967	TG	0.315003058556989	0.243822265882267	-8.62077748309006
1652	154	17	0.2967	TG	0.244095136981527	0.172735613107653	-5.52605125508919
1653	154	18	0.2967	TG	0.241424087486929	0.181228254176497	-8.67286523480659
1654	154	19	0.2967	TG	0.209822736842105	0.145225784704927	-5.43400878308481
1655	154	2	0.2967	TG	0.22982508853259	0.201015407850327	-9.32280293047828
1656	154	20	0.2967	TG	0.196298708609272	0.150034413108237	-5.44183415507413
1657	154	21	0.2967	TG	0.176334843848031	0.138529626150858	-8.52341967045687
1658	154	22	0.2967	TG	2.42844746531893	1.91581279709678	-14.5230089550798
1659	154	23	0.2967	TG	3.78480689787382	2.75711024514163	-15.0367974226089
1660	154	24	0.2967	TG	3.04284815196933	2.03653512922165	-13.8789472374395
1661	154	25	0.2967	TG	3.58813037504357	2.40172276305643	-13.2734604347533
1662	154	26	0.2967	TG	2.22925975949808	1.52156741125904	-12.4416066396005
1663	154	27	0.2967	TG	3.59601352945277	2.49746699951084	-12.0079164441393
1664	154	3	0.2967	TG	0.246229511327989	0.19011737064555	-9.15006669899292
1665	154	4	0.2967	TG	0.213831995817358	0.180347333496158	-9.21844276312926
1666	154	5	0.2967	TG	0.196563140815615	0.162375064683995	-8.86574744439071
1667	154	6	0.2967	TG	0.195159218194493	0.147028113339187	-9.04603360116263
1668	154	7	0.2967	TG	0.226649751132799	0.17086285036261	-8.66087512467961
1669	154	8	0.2967	TG	0.196961597420704	0.15453602567937	-8.96203103393478
1670	154	9	0.2967	TG	0.221587156500523	0.162821865409386	-5.39301637453664
1671	155	1	0.0052	TG	2.92851254792611	1.82981941378467	-14.380993054832
1672	155	10	0.0052	TG	2.13728567270826	1.74869883724248	-12.3899873254669
1673	155	11	0.0052	TG	1.89104403799233	1.30697739355513	-10.434468419301
1674	155	12	0.0052	TG	1.78854940223074	1.21917480023573	-10.2189470714016
1675	155	13	0.0052	TG	2.18698549390031	1.39685855107105	-9.60565005913942
1676	155	14	0.0052	TG	1.75571161101429	1.16882545603003	-10.078871533834
1677	155	15	0.0052	TG	1.8417975270129	1.25624006264256	-10.321560505879
1678	155	16	0.0052	TG	1.99106918926455	1.39049093173648	-11.1109621082083
1679	155	17	0.0052	TG	1.84100202335308	1.29047406569079	-10.8102958552715
1680	155	18	0.0052	TG	1.83167965841757	1.3930125308739	-9.38481857498302
1681	155	19	0.0052	TG	1.65507874625305	1.17573565075852	-10.3398454884807
1682	155	2	0.0052	TG	2.1006837466016	1.65754897230786	-13.6901606106356
1683	155	20	0.0052	TG	1.79819336598118	1.35319055468019	-9.96691369340243
1684	155	21	0.0052	TG	1.98197798710352	1.31610904129283	-9.68626463305819
1685	155	22	0.0052	TG	2.02283185883583	1.49372446647816	-12.0884753744898
1686	155	23	0.0052	TG	3.00201084245382	1.99389772032838	-12.1947644834888
1687	155	24	0.0052	TG	1.83634875461833	1.34184711757336	-11.5670226460847
1688	155	25	0.0052	TG	3.13997717427675	2.21002093492004	-10.5213607753425
1689	155	26	0.0052	TG	1.90183504879749	1.54903358772121	-10.8340550607442
1690	155	27	0.0052	TG	3.39150962809341	2.62946096929737	-13.0244256064233
1691	155	3	0.0052	TG	1.99003775461833	1.48720352558401	-11.2558126475487
1692	155	4	0.0052	TG	2.30350011781108	1.5833322809214	-13.6216268367067
1693	155	5	0.0052	TG	1.97916769954688	1.29458480378179	-11.7778806790063
1694	155	6	0.0052	TG	2.01193108121297	1.28604097756384	-12.2543433306548
1695	155	7	0.0052	TG	1.96185086685256	1.28038030833221	-11.9250839674855
1696	155	8	0.0052	TG	2.00152329522482	1.30203966828124	-9.88265343397737
1697	155	9	0.0052	TG	1.90133371418613	1.41027955342494	-10.7983592997183
1698	156	1	0.0052	TG	3.37224187312653	2.21431406746723	-17.2726171117279
1699	156	10	0.0052	TG	2.3619988807947	1.64151766710907	-17.6532886132317
1700	156	11	0.0052	TG	2.0437210494946	1.43258669287463	-14.433254910013
1701	156	12	0.0052	TG	2.03867131718369	1.53010215983758	-14.0097848536619
1702	156	13	0.0052	TG	2.26451301568491	1.67819569790825	-15.0648973382272
1703	156	14	0.0052	TG	2.04559432485186	1.54442861655512	-15.8333921753501
1704	156	15	0.0052	TG	1.92312606029976	1.40865334113849	-14.9383816751009
1705	156	16	0.0052	TG	2.14096917462531	1.50007696169701	-13.4253342172611
1706	156	17	0.0052	TG	1.92426388462879	1.35230528940555	-12.9683586145692
1707	156	18	0.0052	TG	2.12281061763681	1.58864960136461	-15.0924672422819
1708	156	19	0.0052	TG	1.91092130254444	1.22600874222324	-14.4118175986535
1709	156	2	0.0052	TG	2.43515480620425	1.65983782240758	-17.549236099266
1710	156	20	0.0052	TG	2.42760250017428	1.7116330531978	-14.1411125676588
1711	156	21	0.0052	TG	2.10970739247124	1.38395312360546	-14.7524572822359
1712	156	22	0.0052	TG	1.9734841146741	1.35406768590136	-14.0979827262868
1713	156	23	0.0052	TG	3.26275425827815	2.3336602092583	-15.2825957059926
1714	156	24	0.0052	TG	2.17880824224468	1.51377318617188	-15.4559358959447
1715	156	25	0.0052	TG	3.35428675182991	2.31757995458989	-16.2236406844508
1716	156	26	0.0052	TG	2.73130076856047	2.5298101189795	-10.9612058834407
1717	156	27	0.0052	TG	3.53243463541304	2.57721397811146	-13.9417737668377
1718	156	3	0.0052	TG	2.44135596514465	1.60168342878378	-17.0605724221741
1719	156	4	0.0052	TG	2.41739919484141	1.60168510863793	-17.5698968603103
1720	156	5	0.0052	TG	2.13551778738236	1.4499956102886	-16.3721449479789
1721	156	6	0.0052	TG	2.40696104078076	1.67795382140318	-18.1634075682241
1722	156	7	0.0052	TG	2.18363718333914	1.56088949844899	-15.4125391974632
1723	156	8	0.0052	TG	2.13074619031021	1.60668796128915	-14.6074275625233
1724	156	9	0.0052	TG	2.21003567026839	1.55260516931716	-13.9445127457157
1725	157	1	0.0297	TG	3.77046002091321	2.24266269050176	-13.7974384902633
1726	157	10	0.0297	TG	1.46197445451377	0.997271254058492	-10.7205959920196
1727	157	11	0.0297	TG	1.50319328476821	1.11172220642233	-12.0447027867543
1728	157	12	0.0297	TG	1.47072543952597	1.08313198216063	-10.3322710248643
1729	157	13	0.0297	TG	1.29826066957128	1.06241892818917	-10.4844667211055
1730	157	14	0.0297	TG	1.6216185622168	1.20093945210966	-10.6707367087097
1731	157	15	0.0297	TG	1.39656433670268	1.08319756035567	-11.0052852393415
1732	157	16	0.0297	TG	1.58574733182293	1.17264232354192	-10.8724478941785
1733	157	17	0.0297	TG	1.44514540850471	1.10819763372726	-10.9700705552789
1734	157	18	0.0297	TG	1.29651606622517	0.944212978998838	-10.4481665364826
1735	157	19	0.0297	TG	1.2109675524573	0.874063275026976	-10.8334353946293
1736	157	2	0.0297	TG	1.99192804426629	1.37569589723912	-14.0487108088176
1737	157	20	0.0297	TG	1.33351427466016	0.982772593248919	-10.4022468479236
1738	157	21	0.0297	TG	1.31605263994423	0.99963258874121	-10.8792636180516
1739	157	22	0.0297	TG	2.79460422725688	1.94767107654168	-11.6315227946371
1740	157	23	0.0297	TG	4.76253486197281	3.34384886052613	-11.4597067426478
1741	157	24	0.0297	TG	2.95851776646915	2.36272754746279	-11.4504277327961
1742	157	25	0.0297	TG	4.84191803799233	3.65020038253957	-12.4067884629706
1743	157	26	0.0297	TG	3.05684244126873	2.8775077055334	-13.7888457100004
1744	157	27	0.0297	TG	5.62684678319972	3.79491263210181	-11.9013194220003
1745	157	3	0.0297	TG	1.84108651690484	1.28718391583141	-13.3828702939462
1746	157	4	0.0297	TG	1.79722405890554	1.39754638309819	-10.5267125722018
1747	157	5	0.0297	TG	1.52117688462879	1.17351724762503	-11.3553262693696
1748	157	6	0.0297	TG	1.63510758278146	1.22688043883003	-10.8770696902102
1749	157	7	0.0297	TG	1.4708118853259	1.028633350232	-11.0043882005396
1750	157	8	0.0297	TG	1.57247238654583	1.14814323460251	-10.8220389891865
1751	157	9	0.0297	TG	1.40827539177414	1.04329850230656	-11.0748302789431
1752	158	1	0.0297	TG	3.07175968211921	2.05194458893137	-17.024767430902
1753	158	10	0.0297	TG	1.63527195538515	1.12679366093966	-13.8294821509771
1754	158	11	0.0297	TG	1.49680779644475	0.999223307730212	-12.7211183064754
1755	158	12	0.0297	TG	1.65607734193099	1.14647068299055	-12.5633718227906
1756	158	13	0.0297	TG	1.62544615510631	1.1870471128046	-12.7762134436737
1757	158	14	0.0297	TG	1.32093432729174	1.0272569466788	-12.0931850515346
1758	158	15	0.0297	TG	1.32648336702684	0.923254598752377	-12.4356178825263
1759	158	16	0.0297	TG	1.36822937574068	0.986066105351946	-12.6472891657464
1760	158	17	0.0297	TG	1.35481389787382	0.991305580350711	-12.3799735752689
1761	158	18	0.0297	TG	1.29660344092018	1.0577435595014	-12.149530073648
1762	158	19	0.0297	TG	1.52385342906936	1.11690377961152	-11.7377158365095
1763	158	2	0.0297	TG	1.6310234475427	1.1915286731136	-16.3486891026157
1764	158	20	0.0297	TG	1.61869374973858	1.25284183586059	-11.7799739620916
1765	158	21	0.0297	TG	1.2883269452771	0.942176685344605	-11.2748645004289
1766	158	22	0.0297	TG	2.08983673265946	1.4042702144373	-13.0744050858035
1767	158	23	0.0297	TG	3.18494986232137	2.28589628166701	-16.2170749071108
1768	158	24	0.0297	TG	2.19733559776926	1.81230794826214	-16.9597056942599
1769	158	25	0.0297	TG	2.92127510456605	1.90419617317436	-13.4392869661839
1770	158	26	0.0297	TG	2.42445312582781	1.76653926968508	-14.9006073640119
1771	158	27	0.0297	TG	4.28061184280237	3.2009926299724	-13.1707377008914
1772	158	3	0.0297	TG	1.51685188253747	1.09427985993788	-13.9458881920426
1773	158	4	0.0297	TG	1.57176704461485	1.12666951803941	-13.3065306728332
1774	158	5	0.0297	TG	1.49785005158592	1.0482056993962	-12.9667068494319
1775	158	6	0.0297	TG	1.60956983861973	1.14917432681511	-12.2735491911173
1776	158	7	0.0297	TG	1.65881185813872	1.31478583911034	-12.7177819003696
1777	158	8	0.0297	TG	1.55376597246427	1.07954560601989	-13.0976894088872
1778	158	9	0.0297	TG	1.49835945939352	1.05649321136218	-12.7031216594354
1779	159	1	0.2967	TG	2.84465939491112	1.90972635644338	-19.7011302640201
1780	159	10	0.2967	TG	0.209076141512722	0.154777404416915	-5.54017468155294
1781	159	11	0.2967	TG	0.214248961310561	0.17051638967909	-9.1037015824674
1782	159	12	0.2967	TG	0.236749088184036	0.177549623466413	-8.52828857469596
1783	159	13	0.2967	TG	0.220996416521436	0.151932522083344	-8.90470697229487
1784	159	14	0.2967	TG	0.258174165911467	0.183925357096147	-8.85553569569219
1785	159	15	0.2967	TG	0.24426319797839	0.194903539518348	-8.88122046154878
1786	159	16	0.2967	TG	0.249973336005577	0.186706973758392	-8.88997014090656
1787	159	17	0.2967	TG	0.193286526315789	0.145396773966988	-5.54351247365616
1788	159	18	0.2967	TG	0.206689727431161	0.167360930889601	-5.457890552118
1789	159	19	0.2967	TG	0.176982192401534	0.131666281853072	-5.51739661591891
1790	159	2	0.2967	TG	0.437169812826769	0.319812649762165	-10.9500640356419
1791	159	20	0.2967	TG	0.179737696061345	0.147962262324708	-8.60860594284845
1792	159	21	0.2967	TG	0.163528159637504	0.133716727018169	-5.50851596277293
1793	159	22	0.2967	TG	1.9245481941443	1.42610646983143	-18.0056412957517
1794	159	23	0.2967	TG	2.66623888741722	1.75435595208563	-16.7276439447033
1795	159	24	0.2967	TG	1.82467672533984	1.28239552867543	-13.7197663937614
1796	159	25	0.2967	TG	2.52659403311258	1.74757726922081	-11.2853138136513
1797	159	26	0.2967	TG	1.64126644057163	1.21939318017494	-11.939584371053
1798	159	27	0.2967	TG	2.49949092122691	1.99169747993203	-12.0284616015936
1799	159	3	0.2967	TG	0.278585185779017	0.195870177967548	-10.3662409127062
1800	159	4	0.2967	TG	0.238974084349948	0.196712329405183	-9.3246934953339
1801	159	5	0.2967	TG	0.216168392471244	0.179423866066874	-9.80986845566434
1802	159	6	0.2967	TG	0.226334525618682	0.155081316869605	-9.68556262093519
1803	159	7	0.2967	TG	0.231890217148832	0.182866849772878	-9.49354656659334
1804	159	8	0.2967	TG	0.300539087486929	0.249222666340553	-9.41049948518349
1805	159	9	0.2967	TG	0.242521124085047	0.192340599537574	-9.43364060282609
1806	16	1	0.0052	HH	3.0178231589404	2.41852047852825	-16.1192687101025
1807	16	10	0.0052	HH	3.05081759916347	1.9623282356027	-11.5275626710349
1808	16	11	0.0052	HH	2.90654407807598	1.86360850600343	-11.3459846431791
1809	16	12	0.0052	HH	2.91538108609272	1.81921034489564	-10.3566455254374
1810	16	13	0.0052	HH	3.08909103032415	2.11903426092583	-11.560084530954
1811	16	14	0.0052	HH	3.1834956371558	2.08072249292992	-12.6866054581758
1812	16	15	0.0052	HH	2.67870249320321	1.70153356157824	-13.5065601968439
1813	16	16	0.0052	HH	3.03575259428372	1.96086891470662	-12.4407886427986
1814	16	17	0.0052	HH	3.64797927291739	2.64335814517184	-13.2239180532846
1815	16	18	0.0052	HH	2.93808259532938	2.11984345958889	-13.2056577529892
1816	16	19	0.0052	HH	3.08777576402928	1.91629735242904	-13.6167249647073
1817	16	2	0.0052	HH	2.7727026371558	1.94726413567318	-12.8565433135757
1818	16	20	0.0052	HH	3.4266942241199	2.1850429181829	-12.3227068132846
1819	16	21	0.0052	HH	2.9928131042175	1.96183903411298	-12.6118130754157
1820	16	22	0.0052	HH	2.89146840745904	1.96610979813231	-13.3589724174198
1821	16	23	0.0052	HH	3.72481918508191	2.57845465331217	-13.1812487093912
1822	16	24	0.0052	HH	2.51236828023702	1.72805383706447	-13.2749217491048
1823	16	25	0.0052	HH	3.56466765597769	2.54035333591981	-13.6184900309843
1824	16	26	0.0052	HH	2.66694176786337	1.68235945085808	-14.7394560602202
1825	16	27	0.0052	HH	3.8649334377832	2.86147595812642	-14.2531403005334
1826	16	3	0.0052	HH	3.13736867654235	2.18540511500804	-11.6965468336457
1827	16	4	0.0052	HH	3.22365524956431	2.04995182320518	-11.8035934100384
1828	16	5	0.0052	HH	3.04055892994075	2.0955681703232	-11.4205486077624
1829	16	6	0.0052	HH	2.7958597863367	1.8621819130245	-12.7777772858909
1830	16	7	0.0052	HH	3.23203361205995	2.23806312022932	-11.1755404193381
1831	16	8	0.0052	HH	2.99600239839665	1.75733256377088	-11.8127622213965
1832	16	9	0.0052	HH	2.85468817811084	1.94471516225559	-10.9106578146981
1833	160	1	0.2967	TG	2.63612678145695	2.03172957257083	-17.125439949719
1834	160	10	0.2967	TG	0.12487046566748	0.102408203678904	-5.52296801127809
1835	160	11	0.2967	TG	0.151827949111189	0.112979171857076	-5.43253620275955
1836	160	12	0.2967	TG	0.129220376437783	0.109273729571217	-5.50632735617889
1837	160	13	0.2967	TG	0.14221139107703	0.116615912156778	-5.52181437739891
1838	160	14	0.2967	TG	0.15365100592541	0.129314713667409	-5.41651496728717
1839	160	15	0.2967	TG	0.145287564656675	0.115345322081741	-5.50925827236104
1840	160	16	0.2967	TG	0.137263292784943	0.116797802972494	-5.5386765304312
1841	160	17	0.2967	TG	0.156847535029627	0.114640511797431	-5.49893254237059
1842	160	18	0.2967	TG	0.19763496619031	0.13966372327814	-5.53973785360671
1843	160	19	0.2967	TG	0.154037936563262	0.124829614535322	-5.49045798870175
1844	160	2	0.2967	TG	0.282424133495992	0.217489282103491	-10.3091693754616
1845	160	20	0.2967	TG	0.200776046009062	0.141182945516171	-5.51683006818928
1846	160	21	0.2967	TG	0.149450518647612	0.115787899574753	-5.50990310202681
1847	160	22	0.2967	TG	1.82805016904845	1.33783749258609	-13.1800778144982
1848	160	23	0.2967	TG	2.77388402788428	2.05216975144007	-13.8536276802503
1849	160	24	0.2967	TG	2.10972618926455	1.43418510209048	-14.7176023988051
1850	160	25	0.2967	TG	2.90233223666783	1.88376925563943	-12.1473921471151
1851	160	26	0.2967	TG	1.79881226350645	1.24951810860926	-16.6532843045557
1852	160	27	0.2967	TG	3.18842709271523	2.35752233663139	-17.3590080609252
1853	160	3	0.2967	TG	0.24528408853259	0.174787398905803	-9.23138696498155
1854	160	4	0.2967	TG	0.259742741721854	0.195979224354813	-5.40994505472987
1855	160	5	0.2967	TG	0.182042897873824	0.134907569226696	-5.42302178391499
1856	160	6	0.2967	TG	0.305227295921924	0.223632819257073	-6.42541986764339
1857	160	7	0.2967	TG	0.18563945869641	0.133462765427077	-5.50187768120768
1858	160	8	0.2967	TG	0.197659540606483	0.142581508855063	-5.53071150056821
1859	160	9	0.2967	TG	0.148744367026839	0.114693074753559	-5.41731497654565
1860	161	1	0.0052	TG	1.71357100557686	1.22909375228817	-13.4694338794084
1861	161	10	0.0052	TG	1.26245393760892	0.90334302477	-10.1785095272837
1862	161	11	0.0052	TG	1.35021958800976	1.1306047154054	-10.5210970659403
1863	161	12	0.0052	TG	1.30423528267689	0.918610824753737	-10.3320493425421
1864	161	13	0.0052	TG	1.44432034262809	1.02728420630181	-8.96209630463651
1865	161	14	0.0052	TG	1.49954133042872	1.10361348569439	-9.91557134080274
1866	161	15	0.0052	TG	1.26392574799582	0.903145384008343	-9.36347719360039
1867	161	16	0.0052	TG	1.23691300278843	0.866795344599195	-8.29605568469583
1868	161	17	0.0052	TG	1.37352134890206	1.00552867777616	-11.1473340081065
1869	161	18	0.0052	TG	1.39074681178111	0.994934843510858	-9.42154787800381
1870	161	19	0.0052	TG	1.36614344545138	1.02539929540921	-9.81998094595446
1871	161	2	0.0052	TG	1.59125536667829	1.15894020780328	-12.415808540689
1872	161	20	0.0052	TG	1.07883214325549	0.79562694080506	-9.3820690952898
1873	161	21	0.0052	TG	1.24939346218194	0.877101948566776	-10.2192721313811
1874	161	22	0.0052	TG	1.32628977936563	0.903661212286975	-10.0710940375823
1875	161	23	0.0052	TG	1.87515472708261	1.54454904613259	-10.9652372013553
1876	161	24	0.0052	TG	1.48641625827815	1.04217160525448	-13.1130599628698
1877	161	25	0.0052	TG	1.85449792750087	1.30034826575251	-11.2015594910118
1878	161	26	0.0052	TG	1.63403788776577	1.2861082157171	-13.197145267124
1879	161	27	0.0052	TG	2.59798787835483	1.82485494958297	-11.8135077571075
1880	161	3	0.0052	TG	1.39602019797839	1.08139614027066	-12.8328523130233
1881	161	4	0.0052	TG	1.17308530149878	0.913497296556529	-10.8540693597066
1882	161	5	0.0052	TG	1.32023791774137	1.01246479842795	-12.0517076325861
1883	161	6	0.0052	TG	1.23574096723597	0.981302942675742	-12.4462290247973
1884	161	7	0.0052	TG	1.14950150052283	0.889462631242469	-10.7674967363896
1885	161	8	0.0052	TG	1.3462793680725	1.15550586912149	-10.5504785807983
1886	161	9	0.0052	TG	1.16073084628791	0.90002037631229	-10.635184141538
1887	162	1	0.0052	TG	3.313619	2.2115905158187	-16.9070287845728
1888	162	10	0.0052	TG	2.20416886127571	1.48566598905318	-14.4673183927711
1889	162	11	0.0052	TG	2.34403810177762	1.55644231376715	-12.8444223760838
1890	162	12	0.0052	TG	2.33950001394214	1.44199326596615	-13.6740465872493
1891	162	13	0.0052	TG	2.38650026106657	1.58308447809431	-14.0151133901643
1892	162	14	0.0052	TG	2.28950083339143	1.53771635770825	-13.5400024559332
1893	162	15	0.0052	TG	1.993549547229	1.43046152667645	-13.6256551574038
1894	162	16	0.0052	TG	2.07246215162077	1.39670262523716	-15.0356400702027
1895	162	17	0.0052	TG	2.00988556361101	1.25326520832642	-12.7865002129137
1896	162	18	0.0052	TG	1.9637884430115	1.37810819480249	-14.3191069859941
1897	162	19	0.0052	TG	1.80111144196584	1.3242833993555	-13.34696623107
1898	162	2	0.0052	TG	2.58002826873475	1.86311422382544	-17.0715597110377
1899	162	20	0.0052	TG	1.68164648414082	1.22024128901933	-12.6230603334027
1900	162	21	0.0052	TG	1.86359156117114	1.21532793066093	-13.1981298210375
1901	162	22	0.0052	TG	1.95418613140467	1.59458077076023	-13.0846180352012
1902	162	23	0.0052	TG	3.25539782154061	2.29830679876748	-14.3508767125796
1903	162	24	0.0052	TG	2.01829601917044	1.49804778982763	-13.5522071085914
1904	162	25	0.0052	TG	2.84959583966539	1.9819580954154	-13.8638834488597
1905	162	26	0.0052	TG	2.1773464280237	1.48843427678966	-11.4598841017851
1906	162	27	0.0052	TG	3.66688522446846	2.41976690235578	-14.2896705726955
1907	162	3	0.0052	TG	2.4084827263855	1.57748131628329	-15.9381356210877
1908	162	4	0.0052	TG	2.30956852004183	1.50900029290786	-15.5066324233825
1909	162	5	0.0052	TG	2.11806726524922	1.49912817671419	-14.7841745874584
1910	162	6	0.0052	TG	2.14086779330777	1.54424550100981	-14.786518372661
1911	162	7	0.0052	TG	2.01405535691879	1.37674385882074	-14.8834232661976
1912	162	8	0.0052	TG	2.15390203659812	1.46196016447235	-15.3848846813601
1913	162	9	0.0052	TG	2.13548395956779	1.55264209838821	-13.1784252512532
1914	163	1	0.0297	TG	2.22620667933078	1.90948154395372	-13.7752721319557
1915	163	10	0.0297	TG	1.26906891948414	1.0027751392484	-9.82311215698196
1916	163	11	0.0297	TG	1.07887085116765	0.891714664091734	-9.99125797223004
1917	163	12	0.0297	TG	0.90737051341931	0.699108534881118	-9.69845832397808
1918	163	13	0.0297	TG	0.971432006622517	0.709949892023535	-10.6334088492222
1919	163	14	0.0297	TG	1.18763089613106	0.905593577117874	-10.8002082406345
1920	163	15	0.0297	TG	1.11218859358662	0.854552039815829	-12.7679690746333
1921	163	16	0.0297	TG	1.08210922272569	0.780025335532746	-10.2851458449911
1922	163	17	0.0297	TG	1.0074733081213	0.726257420286403	-9.91105114464472
1923	163	18	0.0297	TG	0.997788714534681	0.730677728102933	-7.37279892060717
1924	163	19	0.0297	TG	0.897296865458348	0.678505821253706	-10.1712992237832
1925	163	2	0.0297	TG	1.10814916138027	0.805988163811783	-10.8096494931819
1926	163	20	0.0297	TG	0.902150856047403	0.694792263216965	-8.27736720264299
1927	163	21	0.0297	TG	0.948140771348902	0.701947377200969	-9.0191135460106
1928	163	22	0.0297	TG	1.47739202823283	1.15224543140298	-11.3171284223343
1929	163	23	0.0297	TG	2.03405824329035	1.5119051486816	-11.667624065481
1930	163	24	0.0297	TG	1.50811367201115	1.11945835556254	-12.8965253626075
1931	163	25	0.0297	TG	2.61869189647961	2.10472048699488	-11.3337691457778
1932	163	26	0.0297	TG	1.63660473719066	1.14159990971985	-13.2031032911065
1933	163	27	0.0297	TG	2.48994977274312	2.07662197286929	-9.03631330889614
1934	163	3	0.0297	TG	0.924529121296619	0.642003811146528	-11.3999016208892
1935	163	4	0.0297	TG	1.03321062321366	0.806193493613126	-9.82704634876381
1936	163	5	0.0297	TG	1.14350016904845	0.886295231957674	-9.45946379210798
1937	163	6	0.0297	TG	1.04569806378529	0.737308744084508	-9.14680141825304
1938	163	7	0.0297	TG	1.15378628093412	0.884245866018725	-11.7486529970887
1939	163	8	0.0297	TG	1.16649164308121	0.889537722380586	-11.0880937694519
1940	163	9	0.0297	TG	1.06433349285465	0.863147222026615	-9.92864673467982
1941	164	1	0.0297	TG	2.13291285151621	1.58326925788038	-17.3138690113128
1942	164	10	0.0297	TG	1.09107825374695	0.832256042559049	-13.4673476840287
1943	164	11	0.0297	TG	1.06379715998606	0.771118962275599	-12.2244923644435
1944	164	12	0.0297	TG	1.17249914778669	0.896441332687281	-14.0218421922343
1945	164	13	0.0297	TG	1.04919965946323	0.809631119285379	-13.4039440318781
1946	164	14	0.0297	TG	0.944898501568491	0.774010116436929	-11.5500190478391
1947	164	15	0.0297	TG	0.965455372952248	0.672396085011263	-11.3154978008795
1948	164	16	0.0297	TG	0.911655797141861	0.721770704828199	-11.4435361751714
1949	164	17	0.0297	TG	0.860963522133147	0.650718649267448	-11.584560865893
1950	164	18	0.0297	TG	0.870421847333566	0.66537117186799	-10.7936277575946
1951	164	19	0.0297	TG	0.831916228302544	0.631231142094257	-11.3954753544193
1952	164	2	0.0297	TG	1.19844465458348	0.905577409339913	-14.6429766641599
1953	164	20	0.0297	TG	0.883082052980132	0.626062209210706	-11.4753946232641
1954	164	21	0.0297	TG	0.976268235273615	0.784092691333022	-11.6913068378256
1955	164	22	0.0297	TG	1.32210180097595	0.934982560844423	-12.8938931186132
1956	164	23	0.0297	TG	1.85155952527013	1.54747239665962	-13.3141356851338
1957	164	24	0.0297	TG	1.62986682642036	1.15456826975693	-13.1477228154764
1958	164	25	0.0297	TG	2.2068292384106	1.47329485749308	-13.5548093337782
1959	164	26	0.0297	TG	2.14495336388986	1.40161675199396	-13.5798942991919
1960	164	27	0.0297	TG	2.68296264203555	2.09807802392421	-14.0511208566809
1961	164	3	0.0297	TG	1.15918006169397	0.834791312114756	-13.4941162354739
1962	164	4	0.0297	TG	1.06892709724643	0.815774811839608	-12.2432032052928
1963	164	5	0.0297	TG	1.19852443046358	0.887986285100625	-13.2809025074917
1964	164	6	0.0297	TG	1.15601924329035	0.858620582741497	-11.6009866966556
1965	164	7	0.0297	TG	1.09271006761938	0.860662230370461	-12.7261351885769
1966	164	8	0.0297	TG	1.01094144719414	0.760722899406429	-12.4261775758665
1967	164	9	0.0297	TG	1.066259358313	0.785596409043334	-13.8667877402336
1968	165	1	0.2967	TG	3.33491325165563	2.06843159809631	-19.2517107563733
1969	165	10	0.2967	TG	0.189556242244685	0.14484097032789	-9.94542924643745
1970	165	11	0.2967	TG	0.171967541652144	0.117611380404254	-9.54879209568029
1971	165	12	0.2967	TG	0.162169974555594	0.113349677236772	-9.13801347483584
1972	165	13	0.2967	TG	0.162398567096549	0.13297877890844	-9.70633676504221
1973	165	14	0.2967	TG	0.154914543743465	0.116066764941328	-9.03788163611054
1974	165	15	0.2967	TG	0.171082580341582	0.139668725481115	-9.4449378060579
1975	165	16	0.2967	TG	0.147054333565702	0.12025806453571	-9.07989083523063
1976	165	17	0.2967	TG	0.157901039037992	0.116607173985052	-9.16554493419927
1977	165	18	0.2967	TG	0.153297535378181	0.121807261988944	-9.32783721136097
1978	165	19	0.2967	TG	0.183565247821541	0.131218752276644	-9.05414016902954
1979	165	2	0.2967	TG	0.265062138724294	0.192968970644419	-9.80253466556275
1980	165	20	0.2967	TG	0.155981537120948	0.111893679515608	-8.45110480243569
1981	165	21	0.2967	TG	0.187300010108052	0.138647880201552	-8.87018658772067
1982	165	22	0.2967	TG	1.93309063157895	1.45452072785074	-14.1218496664251
1983	165	23	0.2967	TG	2.84585364308121	1.9639260108637	-14.6070395710028
1984	165	24	0.2967	TG	1.81346491913559	1.39555814844753	-15.5299036572896
1985	165	25	0.2967	TG	2.56578763959568	1.88368003075353	-14.6176286177854
1986	165	26	0.2967	TG	1.77708784733357	1.46486303307749	-13.0817111936343
1987	165	27	0.2967	TG	2.64003219135587	1.99921750523017	-11.8645165602965
1988	165	3	0.2967	TG	0.240222838619728	0.181877219444176	-9.61479822824801
1989	165	4	0.2967	TG	0.233207038340885	0.157146248588995	-9.28924658043599
1990	165	5	0.2967	TG	0.248744506796793	0.176549214528087	-9.33737142782946
1991	165	6	0.2967	TG	0.270169476821192	0.202764370560878	-9.35167906005446
1992	165	7	0.2967	TG	0.273483640989892	0.18709117958427	-9.28170162276651
1993	165	8	0.2967	TG	0.190342955385152	0.153194798518028	-10.4878474547198
1994	165	9	0.2967	TG	0.170799601254793	0.133300599516018	-9.02620303004743
1995	166	1	0.2967	TG	2.55975786929244	1.83236615347908	-12.6260100528328
1996	166	10	0.2967	TG	0.221142339839665	0.173951957984142	-5.51948103282792
1997	166	11	0.2967	TG	0.256828696758452	0.207975534011229	-5.37589405749204
1998	166	12	0.2967	TG	0.20281187068665	0.154072144638169	-5.38411873028983
1999	166	13	0.2967	TG	0.200289795399094	0.132997922988041	-5.47456273530477
[truncated: 2,843 more rows]
